# Supplementary material for: Crystal structure of bis­(fluoro­sulfato-κO)xenon(II), Xe(SO3F)2
Source: Acta Crystallogr E Crystallogr Commun. 2015 Mar 14;71(Pt 4):363–5. doi: 10.1107/S2056989015004788 (PMC4438818; doi:10.1107/S2056989015004788)
Supplement: Supplementary file 1 [file e-71-00363-sup1.cif]

##############################################################################
#                                                                            #
# This CIF contains the data in a paper accepted for publication in          #
# Acta Crystallographica Section E. It conforms to the requirements of       #
# Notes for Authors for Acta Crystallographica Section E, and has been       #
# peer reviewed under the auspices of the IUCr Commission on Journals.       #
#                                                                            #
# Full details of the Crystallographic Information File format               #
# are given in the paper "The Crystallographic Information File (CIF):       #
# a New Standard Archive File for Crystallography" by S. R. Hall, F. H.      #
# Allen and I. D. Brown [Acta Cryst. (1991), A47, 655-685].                  #
#                                                                            #
# The current version of the core CIF dictionary is obtainable from          #
# ftp://ftp.iucr.org/pub/cif_core.dic.                                       #
#                                                                            #
# Software is freely available for graphical display of the structure(s)     #
# in this CIF. For information consult the CIF software page                 #
# http://www.iucr.org/resources/cif/software.                                #
#                                                                            #
# This file may be used for bona fide research purposes within the           #
# scientific community so long as proper attribution is given to the journal # 
# article from which it was obtained.                                        #
#                                                                            #
##############################################################################
data_I
_database_code_depnum_ccdc_archive 'CCDC 1052852'
_audit_creation_method     SHELXL-97
_journal_date_recd_electronic     2015-02-28
_journal_date_accepted     2015-03-09
_journal_name_full     'Acta Crystallographica, Section E'
_journal_year     2015
_journal_volume     71
_journal_issue      4
_journal_page_first     363
_journal_page_last     365
_journal_paper_category     GI
_journal_paper_doi     10.1107/S2056989015004788
_journal_coeditor_code     WM5134
_publ_contact_author_name     'Moritz Malischewski'
_publ_contact_author_address
;
Freie Universitaet Berlin
Institut f\"ur Chemie und Biochemie -- Anorganische Chemie
Fabeckstrasse 34-36
14195 Berlin
Germany
;
_publ_contact_author_email     'm-mali@hotmail.de'
_publ_contact_author_fax     ?
_publ_contact_author_phone     ?
_publ_section_title
;
Crystal structure of bis(fluorosulfato-\k<i>O</i>)xenon(II), Xe(SO~3~F)~2~
;
_publ_section_title_footnote     .
loop_
    _publ_author_name
    _publ_author_footnote
    _publ_author_address
    'Malischewski, Moritz' .
;
Freie Universitaet Berlin
Institut f\"ur Chemie und Biochemie -- Anorganische Chemie
Fabeckstrasse 34-36
14195 Berlin
Germany
;
    'Seppelt, Konrad' .
;
Freie Universitaet Berlin
Institut f\"ur Chemie und Biochemie -- Anorganische Chemie
Fabeckstrasse 34-36
14195 Berlin
Germany
;
_publ_section_synopsis
;
The Xe atom in Xe(SO~3~F)~2~ is linearly bonded to two O atoms of the
fluorosulfate unit.
;
_chemical_name_systematic
;
Bis(fluorosulfato-\k<i>O</i>)xenon(II)
;
_chemical_name_common     Xenon_bis_fluorosulfate
_chemical_formula_moiety     'F2 O6 S2 Xe'
_chemical_formula_sum     'F2 O6 S2 Xe'
_chemical_formula_iupac     '[Xe (S O3 F)2]'
_chemical_formula_weight     329.42
_chemical_melting_point     ?
_symmetry_cell_setting     monoclinic
_symmetry_space_group_name_H-M     'P 21/n'
_symmetry_space_group_name_Hall     '-P 2yn'
loop_
    _symmetry_equiv_pos_as_xyz
    'x, y, z'
    '-x+1/2, y+1/2, -z+1/2'
    '-x, -y, -z'
    'x-1/2, -y-1/2, z-1/2'
_cell_length_a     6.706(3)
_cell_length_b     13.237(6)
_cell_length_c     7.769(3)
_cell_angle_alpha     90.00
_cell_angle_beta     96.50(3)
_cell_angle_gamma     90.00
_cell_volume     685.2(5)
_cell_formula_units_Z     4
_cell_measurement_reflns_used     999
_cell_measurement_theta_min     2.0
_cell_measurement_theta_max     21.0
_cell_measurement_temperature     100(2)
_exptl_crystal_description     irregular
_exptl_crystal_colour     colorless
_exptl_crystal_size_max     .50
_exptl_crystal_size_mid     .40
_exptl_crystal_size_min     .15
_exptl_crystal_density_diffrn     3.194
_exptl_crystal_density_meas     ?
_exptl_crystal_density_method     'not measured'
_exptl_crystal_F_000     608
_exptl_absorpt_coefficient_mu     5.664
_exptl_absorpt_correction_type     multi-scan
_exptl_absorpt_process_details
;
(<i>SADABS</i>; Bruker, 2006)
;
_exptl_absorpt_correction_T_min     0.545
_exptl_absorpt_correction_T_max     1.000
_exptl_special_details     ?
_diffrn_ambient_temperature     100(2)
_diffrn_radiation_type     MoK\a
_diffrn_radiation_wavelength     0.71073
_diffrn_radiation_source     'fine-focus sealed tube'
_diffrn_radiation_monochromator     graphite
_diffrn_measurement_device_type
;
Bruker CCD SMART 2000
;
_diffrn_measurement_method     '\w scans'
_diffrn_detector_area_resol_mean     ?
_diffrn_reflns_number     11036
_diffrn_reflns_av_R_equivalents     0.0197
_diffrn_reflns_av_sigmaI/netI     0.0144
_diffrn_reflns_theta_min     3.05
_diffrn_reflns_theta_max     30.59
_diffrn_reflns_theta_full     30.59
_diffrn_measured_fraction_theta_max     0.996
_diffrn_measured_fraction_theta_full     0.996
_diffrn_reflns_limit_h_min     -9
_diffrn_reflns_limit_h_max     8
_diffrn_reflns_limit_k_min     -18
_diffrn_reflns_limit_k_max     18
_diffrn_reflns_limit_l_min     -11
_diffrn_reflns_limit_l_max     9
_diffrn_standards_number     ?
_diffrn_standards_interval_count     ?
_diffrn_standards_interval_time     ?
_diffrn_standards_decay_%     0
_refine_special_details
;
Refinement of <i>F</i>^2^ against ALL reflections. The weighted <i>R</i>-factor
<i>wR</i> and goodness of fit <i>S</i> are based on <i>F</i>^2^, conventional
<i>R</i>-factors <i>R</i> are based on <i>F</i>, with <i>F</i> set to zero for
negative <i>F</i>^2^. The threshold expression of <i>F</i>^2^ >
2\s(<i>F</i>^2^) is used only for calculating <i>R</i>-factors(gt) <i>etc</i>.
and is not relevant to the choice of reflections for refinement.
<i>R</i>-factors based on <i>F</i>^2^ are statistically about twice as large
as those based on <i>F</i>, and <i>R</i>- factors based on ALL data will be
even larger.
;
_reflns_number_total     2096
_reflns_number_gt     1978
_reflns_threshold_expression     I>2\s(I)
_refine_ls_structure_factor_coef     Fsqd
_refine_ls_matrix_type     full
_refine_ls_R_factor_all     0.0146
_refine_ls_R_factor_gt     0.0132
_refine_ls_wR_factor_gt     0.0321
_refine_ls_wR_factor_ref     0.0326
_refine_ls_goodness_of_fit_ref     1.108
_refine_ls_restrained_S_all     1.108
_refine_ls_number_reflns     2096
_refine_ls_number_parameters     101
_refine_ls_number_restraints     0
_refine_ls_hydrogen_treatment     .
_refine_ls_weighting_scheme     calc
_refine_ls_weighting_details
         'calc w=1/[\s^2^(Fo^2^)+(0.0151P)^2^+0.4262P] where P=(Fo^2^+2Fc^2^)/3'
_atom_sites_solution_hydrogens     .
_atom_sites_solution_primary     direct
_atom_sites_solution_secondary     difmap
_refine_ls_shift/su_max     0.002
_refine_ls_shift/su_mean     0.000
_refine_diff_density_max     0.561
_refine_diff_density_min     -0.687
_refine_ls_extinction_method
;
SHELXL (Sheldrick, 2008)
;
_refine_ls_extinction_coef     0.0244(5)
_refine_ls_extinction_expression
                                  'Fc^*^=kFc[1+0.001xFc^2^\l^3^/sin(2\q)]^-1/4^'
loop_
    _atom_type_symbol
    _atom_type_description
    _atom_type_scat_dispersion_real
    _atom_type_scat_dispersion_imag
    _atom_type_scat_source
    'O' 'O' 0.0106 0.0060
                         'International Tables Vol C Tables 4.2.6.8 and 6.1.1.4'
    'F' 'F' 0.0171 0.0103
                         'International Tables Vol C Tables 4.2.6.8 and 6.1.1.4'
    'S' 'S' 0.1246 0.1234
                         'International Tables Vol C Tables 4.2.6.8 and 6.1.1.4'
    'Xe' 'Xe' -0.4205 1.9578
                         'International Tables Vol C Tables 4.2.6.8 and 6.1.1.4'
_computing_data_collection
;
SMART (Bruker, 2006)
;
_computing_cell_refinement
;
SAINT (Bruker, 2006)
;
_computing_data_reduction
;
SAINT (Bruker, 2006)
;
_computing_structure_solution
;
SHELXS97 (Sheldrick, 2008)
;
_computing_structure_refinement
;
SHELXL (Sheldrick, 2008)
;
_computing_molecular_graphics
;
ORTEP-3 for Windows (Farrugia, 2012) and DIAMOND (Brandenburg,
1999)
;
_computing_publication_material
;
SHELXTL (Sheldrick, 2008)
;
loop_
    _atom_site_type_symbol
    _atom_site_label
    _atom_site_fract_x
    _atom_site_fract_y
    _atom_site_fract_z
    _atom_site_U_iso_or_equiv
    _atom_site_adp_type
    _atom_site_calc_flag
    _atom_site_refinement_flags
    _atom_site_occupancy
    _atom_site_symmetry_multiplicity
    _atom_site_disorder_assembly
    _atom_site_disorder_group
    Xe Xe1 0.000928(13) 0.627394(6) 0.726096(13) 0.01145(4) Uani d . 1 1 . .
    S S1 -0.33404(6) 0.46260(3) 0.75371(5) 0.01295(8) Uani d . 1 1 . .
    S S2 0.32649(6) 0.79932(3) 0.70775(5) 0.01265(8) Uani d . 1 1 . .
    O O4 0.24243(18) 0.72199(8) 0.82568(16) 0.0155(2) Uani d . 1 1 . .
    F F2 0.51324(16) 0.74159(8) 0.65972(16) 0.0227(2) Uani d . 1 1 . .
    O O2 -0.22016(19) 0.45699(9) 0.91739(17) 0.0190(2) Uani d . 1 1 . .
    F F1 -0.52083(16) 0.52658(9) 0.78020(16) 0.0255(2) Uani d . 1 1 . .
    O O6 0.4027(2) 0.88225(8) 0.80947(18) 0.0181(2) Uani d . 1 1 . .
    O O5 0.2017(2) 0.81316(9) 0.55006(17) 0.0202(3) Uani d . 1 1 . .
    O O3 -0.4069(2) 0.37545(9) 0.6629(2) 0.0218(3) Uani d . 1 1 . .
    O O1 -0.23650(18) 0.53141(9) 0.62828(16) 0.0168(2) Uani d . 1 1 . .
loop_
    _atom_site_aniso_label
    _atom_site_aniso_U_11
    _atom_site_aniso_U_22
    _atom_site_aniso_U_33
    _atom_site_aniso_U_12
    _atom_site_aniso_U_13
    _atom_site_aniso_U_23
    Xe1 0.01151(6) 0.01094(6) 0.01174(7) -0.00098(3) 0.00068(3) 0.00171(3)
    S1 0.01200(16) 0.01179(15) 0.0150(2) -0.00106(12) 0.00137(13) 0.00063(13)
    S2 0.01379(17) 0.01185(15) 0.01261(19) -0.00147(12) 0.00274(13) -0.00024(13)
    O4 0.0159(5) 0.0156(5) 0.0143(6) -0.0052(4) -0.0010(4) 0.0026(4)
    F2 0.0194(5) 0.0234(5) 0.0268(6) 0.0023(4) 0.0093(4) -0.0049(4)
    O2 0.0216(6) 0.0210(5) 0.0141(6) -0.0027(5) 0.0004(5) 0.0033(5)
    F1 0.0158(5) 0.0232(5) 0.0382(7) 0.0055(4) 0.0064(5) -0.0005(5)
    O6 0.0221(6) 0.0147(5) 0.0181(7) -0.0052(4) 0.0047(5) -0.0038(4)
    O5 0.0240(6) 0.0219(6) 0.0141(6) -0.0038(5) -0.0006(5) 0.0044(5)
    O3 0.0243(6) 0.0164(6) 0.0248(8) -0.0070(4) 0.0026(5) -0.0041(5)
    O1 0.0167(5) 0.0191(5) 0.0139(6) -0.0064(4) -0.0022(4) 0.0033(4)
_geom_special_details
;
All s.u.'s (except the s.u. in the dihedral angle between two l.s. planes) are
estimated using the full covariance matrix. The cell s.u.'s are taken into
account individually in the estimation of s.u.'s in distances, angles and
torsion angles; correlations between s.u.'s in cell parameters are only used
when they are defined by crystal symmetry. An approximate (isotropic)
treatment of cell s.u.'s is used for estimating s.u.'s involving l.s. planes.
;
loop_
    _geom_bond_atom_site_label_1
    _geom_bond_atom_site_label_2
    _geom_bond_site_symmetry_2
    _geom_bond_distance
    _geom_bond_publ_flag
    Xe1 O1 . 2.1101(13) y
    Xe1 O4 . 2.1225(13) y
    S1 O3 . 1.4103(13) y
    S1 O2 . 1.4092(14) y
    S1 O1 . 1.5334(13) y
    S1 F1 . 1.5449(12) y
    S2 O6 . 1.4141(13) y
    S2 O5 . 1.4150(14) y
    S2 O4 . 1.5237(13) y
    S2 F2 . 1.5483(12) y
loop_
    _geom_contact_atom_site_label_1
    _geom_contact_atom_site_label_2
    _geom_contact_distance
    _geom_contact_site_symmetry_1
    _geom_contact_site_symmetry_2
    _geom_contact_publ_flag
    Xe1 O2 3.1613(15) . . y
    Xe1 O5 3.1855(16) . . y
    Xe1 O2 3.1872(17) . 3_567 y
    Xe1 O6 3.2317(19) . 4_575 y
    Xe1 O6 3.3262(18) . 2_546 y
    Xe1 F1 3.4551(17) . 1_655 y
    Xe1 O3 3.4707(19) . 2_456 y
    Xe1 O5 3.4818(18) . 4_576 y
    Xe1 F2 3.5867(17) . 1_455 y
loop_
    _geom_angle_atom_site_label_1
    _geom_angle_atom_site_label_2
    _geom_angle_atom_site_label_3
    _geom_angle_site_symmetry_1
    _geom_angle_site_symmetry_3
    _geom_angle
    _geom_angle_publ_flag
    O1 Xe1 O4 . . 179.13(4) y
    O3 S1 O2 . . 122.00(8) ?
    O3 S1 O1 . . 108.46(8) ?
    O2 S1 O1 . . 112.23(7) ?
    O3 S1 F1 . . 105.94(8) ?
    O2 S1 F1 . . 105.86(8) ?
    O1 S1 F1 . . 99.77(7) ?
    O6 S2 O5 . . 121.62(8) ?
    O6 S2 O4 . . 108.69(8) ?
    O5 S2 O4 . . 112.64(8) ?
    O6 S2 F2 . . 105.47(8) ?
    O5 S2 F2 . . 105.68(8) ?
    O4 S2 F2 . . 100.24(7) ?
    S2 O4 Xe1 . . 119.74(7) ?
    S1 O1 Xe1 . . 119.18(7) ?
