# Supplementary material for: Crystal structure of bis­(fluoro­sulfato-κO)xenon(II), Xe(SO3F)2
Source: Acta Crystallogr E Crystallogr Commun. 2015 Mar 14;71(Pt 4):363–5. doi: 10.1107/S2056989015004788 (PMC4438818; doi:10.1107/S2056989015004788)
Supplement: Supplementary file 2 [file e-71-00363-Isup2.hkl]

#
# h,k,l, Fc-squared, Fo-squared, sigma(Fo-squared) and status flag
#
data_I
_shelx_title ' Xe(OSO2F)2                    P2(1)/n'
_shelx_refln_list_code          4
_shelx_F_calc_maximum      330.84
_exptl_crystal_F_000       608.00
_reflns_d_resolution_high  0.6983
 
loop_
 _symmetry_equiv_pos_as_xyz
 'x, y, z'
 '-x+1/2, y+1/2, -z+1/2'
 '-x, -y, -z'
 'x-1/2, -y-1/2, z-1/2'
 
_cell_length_a     6.7056
_cell_length_b    13.2366
_cell_length_c     7.7692
_cell_angle_alpha  90.000
_cell_angle_beta   96.503
_cell_angle_gamma  90.000
 
_shelx_F_squared_multiplier     1.000
 
loop_
 _refln_index_h
 _refln_index_k
 _refln_index_l
 _refln_F_squared_calc
 _refln_F_squared_meas
 _refln_F_squared_sigma
 _refln_observed_status
   2   0   0    12159.76    11671.01    225.16 o
   4   0   0    26343.96    26338.09    267.55 o
   6   0   0    18288.27    18746.49    196.22 o
   8   0   0     4115.71     4117.71     62.43 o
   1   1   0     8120.93     8110.59     93.46 o
   2   1   0     3319.88     3433.56     33.30 o
   3   1   0    10539.14    10480.34     77.32 o
   4   1   0      181.73      167.90      4.45 o
   5   1   0     5007.23     5043.06     41.42 o
   6   1   0      201.46      179.11      5.42 o
   7   1   0     1472.43     1529.54     43.65 o
   8   1   0       78.77       86.15     11.78 o
   9   1   0     3262.67     3259.74     67.00 o
   0   2   0       15.23       32.70      1.74 o
   1   2   0      126.68      148.47      4.60 o
   2   2   0       91.31       97.70      2.91 o
   3   2   0       75.19       74.90      3.62 o
   4   2   0       69.76       60.87      3.94 o
   5   2   0       93.93       82.60      3.83 o
   6   2   0       25.94       28.42      4.91 o
   7   2   0        0.18       -0.20      4.26 o
   8   2   0        0.90        0.55      5.58 o
   9   2   0       83.49       91.11     15.65 o
   1   3   0    33701.51    32386.72    343.60 o
   2   3   0     1770.16     1931.79     16.23 o
   3   3   0     7639.21     7981.19     65.30 o
   4   3   0      288.02      257.35      5.05 o
   5   3   0     9972.88    10046.66     76.91 o
   6   3   0        4.03        4.28      3.28 o
   7   3   0     7434.76     7609.99     66.73 o
   8   3   0        1.16        2.01      5.30 o
   9   3   0      348.88      438.34     18.99 o
   0   4   0     7398.17     7500.95     77.14 o
   1   4   0     6901.68     6954.38     51.15 o
   2   4   0    36726.58    35119.40    528.90 o
   3   4   0        0.26        2.14      3.73 o
   4   4   0     5784.61     5590.88     44.68 o
   5   4   0     1495.04     1468.80     17.56 o
   6   4   0     3799.88     3929.57     37.90 o
   7   4   0     2198.84     2221.41     25.64 o
   8   4   0     4415.38     4517.09     52.48 o
   9   4   0       71.28       94.38     14.33 o
   1   5   0    15232.34    14919.33    114.94 o
   2   5   0      122.85       86.09      3.71 o
   3   5   0    14145.74    13911.93    114.32 o
   4   5   0      874.35      896.56     14.56 o
   5   5   0     4403.12     4503.48     41.47 o
   6   5   0        5.04       10.76      4.06 o
   7   5   0     3262.23     3281.09     34.31 o
   8   5   0      532.86      530.78     13.02 o
   9   5   0     1987.76     2071.25     40.03 o
   0   6   0      756.76      740.43     17.73 o
   1   6   0       38.55       42.63      2.03 o
   2   6   0      147.32      152.02      5.01 o
   3   6   0        0.09        0.50      2.53 o
   4   6   0        6.54       14.44      4.46 o
   5   6   0        0.06       -0.05      3.08 o
   6   6   0      317.85      309.31      8.10 o
   7   6   0       20.54       24.02      5.15 o
   8   6   0       14.74        7.83      7.43 o
   9   6   0       41.22       37.63     10.67 o
   1   7   0     9146.70     9222.34     68.04 o
   2   7   0      485.60      473.26      6.32 o
   3   7   0    14385.74    14003.88    116.23 o
   4   7   0      743.04      727.72     14.89 o
   5   7   0     4600.95     4625.04     42.85 o
   6   7   0      146.46      145.61      6.41 o
   7   7   0     3145.04     3186.20     34.37 o
   8   7   0     1277.09     1314.38     36.07 o
   0   8   0    15997.60    15894.22    162.65 o
   1   8   0     1110.55     1066.82     11.05 o
   2   8   0    34116.86    32950.41    271.63 o
   3   8   0      391.59      335.26      6.13 o
   4   8   0    12038.86    12058.68    104.59 o
   5   8   0     1346.32     1308.37     17.08 o
   6   8   0     3198.52     3169.80     33.45 o
   7   8   0     1127.21     1118.82     17.49 o
   8   8   0     6066.70     6187.06     75.06 o
   1   9   0     6928.00     6916.79     53.03 o
   2   9   0      233.97      245.80      5.96 o
   3   9   0     1265.56     1232.91     14.77 o
   4   9   0       26.28       19.98      4.79 o
   5   9   0     3655.43     3591.23     35.63 o
   6   9   0       12.70       10.76      4.72 o
   7   9   0     2194.54     2159.96     29.35 o
   8   9   0        3.12        9.25      6.99 o
   0  10   0      414.09      399.16      8.96 o
   1  10   0      940.61      950.02     10.99 o
   2  10   0      734.79      746.35      9.62 o
   3  10   0        2.60        7.47      2.93 o
   4  10   0      768.36      740.06     11.85 o
   5  10   0       10.79        9.95      4.05 o
   6  10   0      118.19      127.95     12.22 o
   7  10   0      218.88      213.88      8.99 o
   8  10   0      349.40      331.17     13.81 o
   1  11   0     4482.60     4589.25     37.88 o
   2  11   0     2241.94     2219.00     21.25 o
   3  11   0     8005.58     8058.40     67.92 o
   4  11   0      357.29      348.25      8.21 o
   5  11   0     3673.65     3634.48     36.96 o
   6  11   0       14.02       12.84      5.45 o
   7  11   0     1067.28     1042.58     19.54 o
   0  12   0    29620.95    28537.12    291.18 o
   1  12   0      654.70      636.27      9.30 o
   2  12   0     3532.54     3555.23     33.98 o
   3  12   0      333.60      315.03      7.66 o
   4  12   0     4528.87     4478.79     42.86 o
   5  12   0        1.67        1.35      4.28 o
   6  12   0     6266.01     6230.47     59.94 o
   7  12   0       50.53       51.27     10.98 o
   1  13   0     2419.35     2463.30     26.81 o
   2  13   0      183.59      172.01      5.76 o
   3  13   0     2675.39     2681.32     28.64 o
   4  13   0       52.76       58.63      7.12 o
   5  13   0     1437.84     1393.32     19.92 o
   6  13   0        6.21       -1.77      5.81 o
   0  14   0      314.91      298.41      9.70 o
   1  14   0      255.03      247.62      6.93 o
   2  14   0      421.80      416.75      9.15 o
   3  14   0       23.64       23.19      4.56 o
   4  14   0      181.05      168.87      6.96 o
   5  14   0       82.94       76.73      7.39 o
   6  14   0        2.34       -1.22      7.48 o
   1  15   0     7892.16     7942.45     69.14 o
   2  15   0       34.47       34.00      4.97 o
   3  15   0     1531.83     1489.56     20.18 o
   4  15   0        1.53        1.85      5.42 o
   5  15   0     5000.13     5113.24     51.56 o
   0  16   0     3764.49     3868.04     59.82 o
   1  16   0      726.49      763.64     18.46 o
   2  16   0     6568.21     6498.10     59.68 o
   3  16   0       85.83       98.02      9.13 o
   4  16   0     2840.31     2893.73     33.69 o
   5  16   0      186.40      183.24      9.93 o
   1  17   0     1117.96     1165.84     19.56 o
   2  17   0        0.89        3.84      5.22 o
   3  17   0     1222.17     1229.23     19.27 o
   4  17   0        9.70        6.66      6.52 o
   0  18   0     1432.62     1484.01     33.21 o
   1  18   0       35.13       36.62      6.86 o
   2  18   0       92.91      107.08     10.07 o
  -9   0   1      103.11      100.30     26.62 o
  -7   0   1      244.11      240.13     12.51 o
  -5   0   1      590.27      563.62     11.84 o
  -3   0   1      428.41      416.55     14.23 o
  -1   0   1      272.45      288.89      4.49 o
   1   0   1       82.10      112.34      6.60 o
   3   0   1      203.83      176.43      7.55 o
   5   0   1       13.42        5.73      4.54 o
   7   0   1       10.06        2.77      5.54 o
   9   0   1      105.51      138.55     38.52 o
  -9   1   1     3306.71     3467.53     54.92 o
  -8   1   1      725.28      724.50     22.34 o
  -7   1   1     1714.24     1790.18     22.96 o
  -6   1   1      173.26      157.55      5.34 o
  -5   1   1     5773.47     5702.44     50.23 o
  -4   1   1      311.39      315.37      6.92 o
  -3   1   1    11483.66    11338.19    118.92 o
  -2   1   1    10331.91    10330.40    130.88 o
  -1   1   1     6242.99     6335.93     67.70 o
   0   1   1      117.43      130.89      2.51 o
   1   1   1    10893.39    10912.23     91.38 o
   2   1   1      990.41      958.66      9.52 o
   3   1   1    12164.81    12066.13     88.88 o
   4   1   1      688.38      624.02      8.50 o
   5   1   1     2275.30     2283.45     21.93 o
   6   1   1      184.86      167.12      5.36 o
   7   1   1     3360.77     3396.07     34.50 o
   8   1   1       16.74       25.21      7.63 o
   9   1   1     1761.82     1761.28     30.43 o
  -9   2   1       19.39       12.59      8.95 o
  -8   2   1     5768.63     5936.32     65.82 o
  -7   2   1       33.41       27.62      5.55 o
  -6   2   1     7927.42     8022.66     67.83 o
  -5   2   1     1353.76     1342.55     14.37 o
  -4   2   1    29635.38    29193.60    442.73 o
  -3   2   1     5078.78     5445.05     41.89 o
  -2   2   1    45975.19    43797.52   1095.41 o
  -1   2   1    11652.26    11968.41     95.72 o
   0   2   1    10648.72    10890.47     78.30 o
   1   2   1    21531.66    21957.23    168.16 o
   2   2   1    25459.26    24500.33    290.11 o
   3   2   1     1210.77     1335.79     13.30 o
   4   2   1    29196.36    29066.96    230.50 o
   5   2   1      817.14      805.53     10.78 o
   6   2   1     6189.22     6293.27     51.70 o
   7   2   1      522.53      484.20     10.23 o
   8   2   1     8938.10     9091.35    101.76 o
   9   2   1       54.76       55.89     11.01 o
  -9   3   1      327.01      317.04     13.83 o
  -8   3   1       42.08       39.56      7.21 o
  -7   3   1     5216.92     5358.83     49.43 o
  -6   3   1      414.70      389.78      8.15 o
  -5   3   1     8774.22     8937.60     73.68 o
  -4   3   1      425.93      377.02      6.91 o
  -3   3   1     2604.71     2640.20     23.90 o
  -2   3   1     7465.44     7747.73     60.73 o
  -1   3   1    34537.64    32917.20    307.86 o
   0   3   1       21.41       25.48      1.60 o
   1   3   1    15751.67    15618.87    111.50 o
   2   3   1      524.42      560.14      6.47 o
   3   3   1     6871.59     7275.90     55.32 o
   4   3   1       57.94       61.67      5.85 o
   5   3   1     9405.28     9538.02     73.68 o
   6   3   1       45.62       38.80      4.87 o
   7   3   1     4440.94     4468.12     46.58 o
   8   3   1      240.75      213.65      9.04 o
   9   3   1      586.35      586.46     23.26 o
  -9   4   1      156.10      161.87     12.97 o
  -8   4   1       90.47       80.68     14.34 o
  -7   4   1      436.19      430.53     10.57 o
  -6   4   1        7.20        8.42      4.82 o
  -5   4   1      289.60      286.52      6.63 o
  -4   4   1       18.75       16.52      3.61 o
  -3   4   1      720.81      737.93      9.24 o
  -2   4   1        9.14       10.14      3.54 o
  -1   4   1     2385.64     2477.06     19.57 o
   0   4   1        7.10        6.39      2.83 o
   1   4   1      481.18      504.81      5.73 o
   2   4   1       38.52       32.68      2.40 o
   3   4   1      418.16      447.35     11.71 o
   4   4   1        7.61        5.70      2.58 o
   5   4   1     1032.71     1010.45     13.57 o
   6   4   1        0.71        1.16      3.56 o
   7   4   1       60.52       54.33      8.34 o
   8   4   1       87.39       98.45     11.09 o
   9   4   1       41.27       30.86      9.72 o
  -9   5   1     3132.88     3373.75     75.34 o
  -8   5   1      245.47      235.60     10.30 o
  -7   5   1     3658.94     3721.20     41.61 o
  -6   5   1      139.73      124.02      6.04 o
  -5   5   1     4811.72     4885.12     44.03 o
  -4   5   1     3497.75     3600.17     32.82 o
  -3   5   1    31698.71    31026.42    542.36 o
  -2   5   1      163.13      123.52      3.32 o
  -1   5   1     9253.31     9095.80     66.27 o
   0   5   1     4173.21     4371.98     33.63 o
   1   5   1    34359.52    33295.22    344.77 o
   2   5   1       89.11       44.85      2.29 o
   3   5   1    17884.96    17688.19    155.84 o
   4   5   1     1572.60     1623.92     16.62 o
   5   5   1     9061.85     9212.32     77.22 o
   6   5   1      109.21      107.44      7.32 o
   7   5   1     3016.76     3020.88     32.46 o
   8   5   1      324.95      294.79     10.63 o
   9   5   1     3574.27     3691.76     59.99 o
  -9   6   1        9.92        9.80      9.64 o
  -8   6   1     1914.79     1966.57     27.40 o
  -7   6   1      133.69      126.79     10.81 o
  -6   6   1    16948.39    16861.09    243.60 o
  -5   6   1      210.03      177.82      6.73 o
  -4   6   1     9231.35     9242.59     75.25 o
  -3   6   1      169.67      175.61      6.59 o
  -2   6   1     9166.19     9186.18     75.37 o
  -1   6   1      172.30      176.60      3.26 o
   0   6   1    24280.29    22955.37    163.56 o
   1   6   1      444.58      518.30      6.27 o
   2   6   1     6041.59     6063.90     46.35 o
   3   6   1       18.70       15.16      4.40 o
   4   6   1     4375.99     4601.48     38.31 o
   5   6   1      156.21      169.01      8.98 o
   6   6   1    22086.25    22096.53    294.07 o
   7   6   1      175.95      169.54      7.16 o
   8   6   1      849.95      847.40     31.17 o
  -8   7   1       60.38       57.16      7.72 o
  -7   7   1     2060.15     2042.58     27.28 o
  -6   7   1       11.02       15.15      5.83 o
  -5   7   1     2688.14     2673.10     27.55 o
  -4   7   1     1512.92     1521.87     17.25 o
  -3   7   1    10439.15    10250.07     81.77 o
  -2   7   1      341.26      350.49      5.50 o
  -1   7   1     5527.37     5588.05     42.58 o
   0   7   1     2175.73     2302.47     19.37 o
   1   7   1     6566.47     6691.91     50.42 o
   2   7   1       54.57       43.15      3.47 o
   3   7   1     7546.85     7570.91     58.24 o
   4   7   1      177.65      166.58      4.81 o
   5   7   1     4755.87     4739.20     44.00 o
   6   7   1      244.30      207.98      7.18 o
   7   7   1      876.86      861.78     15.01 o
   8   7   1      299.53      287.40     10.77 o
  -8   8   1       38.64       64.71     12.82 o
  -7   8   1        8.93        7.71      5.16 o
  -6   8   1      115.39      109.58      9.07 o
  -5   8   1      475.59      458.10      9.15 o
  -4   8   1       76.72       90.34      5.83 o
  -3   8   1      176.02      174.03      5.31 o
  -2   8   1     1796.08     1846.65     16.97 o
  -1   8   1        1.20        2.70      1.93 o
   0   8   1      115.43      114.22      3.22 o
   1   8   1      467.89      452.77      6.40 o
   2   8   1      872.66      894.02     10.27 o
   3   8   1       75.16       73.62      4.53 o
   4   8   1      802.89      799.46     13.77 o
   5   8   1        2.37        0.80      3.75 o
   6   8   1        0.36        3.25      4.02 o
   7   8   1      337.64      311.24     12.55 o
   8   8   1       85.39       83.44     14.50 o
  -8   9   1       10.94       10.88      7.01 o
  -7   9   1     4158.21     4203.07     47.02 o
  -6   9   1      134.01      133.36      7.76 o
  -5   9   1     7159.27     7101.72     62.10 o
  -4   9   1      313.77      311.31      7.12 o
  -3   9   1       49.43       55.76      6.38 o
  -2   9   1      908.30      891.48     10.21 o
  -1   9   1    17093.38    16749.65    131.04 o
   0   9   1      693.73      697.49      8.52 o
   1   9   1     5017.32     4949.97     42.33 o
   2   9   1        1.08        6.60      2.08 o
   3   9   1     1407.95     1406.22     15.10 o
   4   9   1        4.51        7.69      3.22 o
   5   9   1     5557.29     5552.33     50.90 o
   6   9   1        5.36        2.48      4.32 o
   7   9   1     2782.88     2743.89     37.23 o
   8   9   1      110.02      127.72     21.58 o
  -8  10   1     3585.54     3619.34     50.82 o
  -7  10   1      364.53      330.65     11.46 o
  -6  10   1     4139.04     4096.76     44.88 o
  -5  10   1      283.32      286.40      7.73 o
  -4  10   1    18079.03    17381.20    137.80 o
  -3  10   1       11.15        9.26      3.08 o
  -2  10   1    13703.76    13311.81     98.66 o
  -1  10   1     3600.82     3624.55     30.43 o
   0  10   1    11624.21    11434.96     85.06 o
   1  10   1     2663.33     2676.00     23.84 o
   2  10   1    11361.33    11395.45     85.62 o
   3  10   1       38.40       38.42      4.18 o
   4  10   1    15611.86    15244.81    130.50 o
   5  10   1      547.13      519.48     10.60 o
   6  10   1     4422.14     4429.23     45.75 o
   7  10   1      787.97      746.28     17.22 o
  -7  11   1      751.91      733.25     15.93 o
  -6  11   1       83.70       86.23      8.75 o
  -5  11   1     2184.98     2150.54     25.02 o
  -4  11   1        1.79        3.78      3.94 o
  -3  11   1     3391.65     3400.75     32.73 o
  -2  11   1     1383.43     1367.86     16.19 o
  -1  11   1     2739.60     2781.72     24.98 o
   0  11   1      411.56      416.66      6.95 o
   1  11   1     2901.88     2936.67     26.26 o
   2  11   1       28.68       21.22      2.96 o
   3  11   1     4469.15     4372.96     40.46 o
   4  11   1      178.40      157.47      6.03 o
   5  11   1     1211.99     1186.39     17.35 o
   6  11   1      157.17      157.59      8.88 o
   7  11   1     1739.27     1729.51     28.37 o
  -7  12   1      268.91      262.25     10.62 o
  -6  12   1      371.09      372.84     10.85 o
  -5  12   1      294.42      277.44      9.04 o
  -4  12   1       56.23       44.00      5.63 o
  -3  12   1      801.87      785.40     12.22 o
  -2  12   1        1.30        0.21      3.07 o
  -1  12   1       88.29       94.79      4.22 o
   0  12   1     1888.38     1886.31     20.46 o
   1  12   1      384.85      372.68      7.02 o
   2  12   1       11.25       21.90      5.14 o
   3  12   1      395.16      374.65      8.34 o
   4  12   1       28.04       21.13      4.56 o
   5  12   1        2.91        7.50      5.54 o
   6  12   1      542.90      543.57     12.46 o
   7  12   1       57.38       47.71      8.61 o
  -6  13   1       53.76       56.11      7.64 o
  -5  13   1     2889.32     2840.11     34.67 o
  -4  13   1      247.26      247.67      7.52 o
  -3  13   1     7763.62     7664.87     66.39 o
  -2  13   1     2643.38     2594.22     27.13 o
  -1  13   1     6127.99     6206.96     50.71 o
   0  13   1        1.12        2.26      2.89 o
   1  13   1     6445.83     6428.83     52.39 o
   2  13   1      670.63      661.37     11.69 o
   3  13   1     9069.22     8895.74     76.12 o
   4  13   1      522.90      550.17     12.21 o
   5  13   1     2502.78     2487.83     30.65 o
   6  13   1        3.40        4.77      5.79 o
  -6  14   1     2255.65     2263.77     31.61 o
  -5  14   1      148.10      145.99      8.89 o
  -4  14   1     5707.05     5590.53     52.84 o
  -3  14   1       15.40       10.46      3.98 o
  -2  14   1     8036.38     8092.27     69.72 o
  -1  14   1      990.50      971.80     14.16 o
   0  14   1     1224.88     1237.14     15.37 o
   1  14   1      875.04      853.53     12.20 o
   2  14   1     7055.14     6870.65     60.86 o
   3  14   1      385.26      372.39      9.23 o
   4  14   1     4257.20     4112.03     45.90 o
   5  14   1      171.68      163.12      8.75 o
   6  14   1     2147.85     2161.73     28.53 o
  -5  15   1     1112.09     1067.78     19.58 o
  -4  15   1       54.51       48.73      6.34 o
  -3  15   1     1124.72     1112.07     16.82 o
  -2  15   1      256.77      251.40      9.54 o
  -1  15   1     1613.21     1600.75     20.19 o
   0  15   1       23.53       31.62      5.24 o
   1  15   1     2156.93     2165.03     24.95 o
   2  15   1       76.47       84.38      7.52 o
   3  15   1      844.07      827.77     19.23 o
   4  15   1       29.50       30.34      6.07 o
   5  15   1     1297.37     1298.54     20.64 o
  -5  16   1       12.94       11.56      7.16 o
  -4  16   1      302.51      299.73      9.56 o
  -3  16   1       22.98       30.37      5.40 o
  -2  16   1      211.10      224.01      8.80 o
  -1  16   1      592.06      600.36     11.78 o
   0  16   1      191.07      181.45      7.64 o
   1  16   1       78.07       91.52      7.03 o
   2  16   1      675.33      657.92     12.82 o
   3  16   1       69.55       86.58     12.28 o
   4  16   1       55.06       50.99      7.26 o
  -4  17   1      721.05      737.48     16.46 o
  -3  17   1     5201.06     5271.52     55.46 o
  -2  17   1        0.37        6.26      5.19 o
  -1  17   1     1192.89     1250.28     18.76 o
   0  17   1      124.41      144.25      8.80 o
   1  17   1     3246.34     3392.97     39.84 o
   2  17   1      443.30      445.50     10.99 o
   3  17   1     3488.67     3536.09     38.86 o
   4  17   1      547.39      529.19     16.50 o
  -2  18   1     2569.27     2715.01     32.15 o
  -1  18   1        6.90       19.09      6.33 o
   0  18   1     5955.32     6193.03     64.00 o
   1  18   1       11.77       30.30      7.31 o
   2  18   1     1623.88     1640.47     23.31 o
  -8   0   2     4376.90     4461.26     85.31 o
  -6   0   2    17861.52    17828.72    186.18 o
  -4   0   2     5870.20     5936.19     64.84 o
  -2   0   2    20922.04    19551.42    459.30 o
   0   0   2   109456.78   108891.66   7321.52 o
   2   0   2    35742.54    36607.42    445.74 o
   4   0   2    17227.13    17627.52    182.49 o
   6   0   2    17638.95    18241.12    219.40 o
   8   0   2     2401.84     2446.41     79.97 o
  -9   1   2     2680.80     2814.96     44.68 o
  -8   1   2        7.46        6.70      7.57 o
  -7   1   2     1834.76     1884.94     31.49 o
  -6   1   2     2304.80     2285.36     23.72 o
  -5   1   2     3879.15     3837.67     32.16 o
  -4   1   2     6219.36     6334.11     48.69 o
  -3   1   2    10073.50     9833.96     72.28 o
  -2   1   2      751.93      783.27      8.27 o
  -1   1   2    10182.43    10393.29     80.91 o
   0   1   2     4402.30     4585.27     36.46 o
   1   1   2     3481.68     3608.42     28.22 o
   2   1   2     8325.12     8477.48     63.19 o
   3   1   2    11631.76    11727.70    107.39 o
   4   1   2       22.85       17.53      3.96 o
   5   1   2     2279.92     2320.33     22.50 o
   6   1   2     2598.67     2622.26     29.52 o
   7   1   2     1763.94     1783.52     23.42 o
   8   1   2      142.81      142.62     17.88 o
   9   1   2     1992.70     2051.36     34.18 o
  -9   2   2      497.97      508.80     16.97 o
  -8   2   2       29.41       33.35      8.46 o
  -7   2   2      843.13      821.79     14.29 o
  -6   2   2       90.76       96.84     10.62 o
  -5   2   2     1859.43     1821.08     17.65 o
  -4   2   2        2.91        2.45      2.38 o
  -3   2   2     1026.66      999.88     11.02 o
  -2   2   2        5.80       -2.79      2.79 o
  -1   2   2     4837.86     5070.78     37.60 o
   0   2   2       80.36       77.68      2.81 o
   1   2   2     2995.21     3092.79     29.46 o
   2   2   2      579.67      599.72      7.13 o
   3   2   2     1284.12     1311.20     13.66 o
   4   2   2      570.14      537.74      8.17 o
   5   2   2      986.98      964.11     12.33 o
   6   2   2      129.79      123.08      7.97 o
   7   2   2      302.53      282.24      9.49 o
   8   2   2        2.84        3.03      5.85 o
   9   2   2       78.02       92.18     10.80 o
  -9   3   2      358.29      349.85     14.38 o
  -8   3   2      362.42      340.49     13.35 o
  -7   3   2     5661.28     5826.22     57.83 o
  -6   3   2       14.88       14.09      3.53 o
  -5   3   2    11205.48    11119.52     89.63 o
  -4   3   2     1282.60     1294.44     12.96 o
  -3   3   2     1692.92     1671.95     16.30 o
  -2   3   2     2893.57     3284.13     25.75 o
  -1   3   2    46196.72    44810.42    794.77 o
   0   3   2       30.69       37.94      3.09 o
   1   3   2    20173.25    20357.13    208.07 o
   2   3   2        3.37       11.93      1.85 o
   3   3   2     3077.59     3229.60     27.33 o
   4   3   2     2223.42     2237.11     21.31 o
   5   3   2    14505.83    14685.51    110.07 o
   6   3   2        1.44        6.20      4.08 o
   7   3   2     3131.11     3148.96     38.92 o
   8   3   2      342.63      320.14     10.98 o
   9   3   2      942.98      979.84     22.21 o
  -9   4   2      137.18      110.70     15.80 o
  -8   4   2     6052.49     6166.32     78.58 o
  -7   4   2      645.45      656.67     12.98 o
  -6   4   2     4047.46     4154.15     48.34 o
  -5   4   2      756.43      768.87     10.98 o
  -4   4   2    10619.79    10289.10     95.53 o
  -3   4   2      703.14      739.01      9.15 o
  -2   4   2    14527.35    14262.54    123.55 o
  -1   4   2      959.34      901.33      8.82 o
   0   4   2    12582.56    13113.63     94.07 o
   1   4   2      478.11      399.77      5.18 o
   2   4   2    30349.64    30932.10    265.62 o
   3   4   2       90.37      111.41      4.64 o
   4   4   2     9927.40     9976.68     76.29 o
   5   4   2     1728.55     1690.61     18.30 o
   6   4   2     2672.40     2699.69     33.81 o
   7   4   2     1843.83     1799.66     26.70 o
   8   4   2     3392.47     3459.14     43.39 o
  -9   5   2     1585.40     1595.09     31.81 o
  -8   5   2      903.16      904.65     19.43 o
  -7   5   2     2265.32     2265.04     28.46 o
  -6   5   2      875.23      876.75     14.46 o
  -5   5   2     2599.72     2580.12     26.04 o
  -4   5   2       44.90       67.92      7.28 o
  -3   5   2    17839.54    17601.03    175.96 o
  -2   5   2     2501.30     2484.73     20.41 o
  -1   5   2     3405.79     3409.27     26.54 o
   0   5   2      305.42      356.70      4.58 o
   1   5   2    21607.98    22012.75    156.93 o
   2   5   2       81.48       99.45      3.56 o
   3   5   2     8635.19     8745.27     66.31 o
   4   5   2     1703.82     1743.36     17.91 o
   5   5   2     2720.72     2780.05     26.64 o
   6   5   2      364.00      337.33      9.89 o
   7   5   2     3548.91     3618.49     44.01 o
   8   5   2       60.56       65.05     16.22 o
  -9   6   2      217.06      200.30     18.25 o
  -8   6   2       19.35       16.49      7.91 o
  -7   6   2      616.67      596.27     12.75 o
  -6   6   2      386.99      377.30     10.86 o
  -5   6   2      423.96      410.12      8.10 o
  -4   6   2       32.69       34.18      3.39 o
  -3   6   2     2610.84     2647.64     24.57 o
  -2   6   2      474.79      502.83      6.15 o
  -1   6   2      421.53      394.38      5.22 o
   0   6   2      149.54      134.83      3.02 o
   1   6   2     2667.62     2782.33     22.89 o
   2   6   2       97.81      100.11      4.05 o
   3   6   2     3006.98     3062.52     28.33 o
   4   6   2        1.37        7.52      3.19 o
   5   6   2      157.91      135.95      5.71 o
   6   6   2      250.96      233.86      8.69 o
   7   6   2      499.81      479.64     13.72 o
   8   6   2        0.91       -2.70      6.06 o
  -8   7   2     1819.52     1829.27     30.30 o
  -7   7   2     2260.24     2245.89     29.05 o
  -6   7   2     2707.98     2677.93     31.51 o
  -5   7   2     3952.78     3895.35     36.87 o
  -4   7   2      237.40      240.46      5.84 o
  -3   7   2    14164.26    13771.16    136.96 o
  -2   7   2    13791.04    13867.30    106.95 o
  -1   7   2     4898.36     4948.66     38.26 o
   0   7   2      455.08      534.99      6.59 o
   1   7   2    10656.46    10801.31     79.39 o
   2   7   2      947.77     1019.31     11.12 o
   3   7   2     9226.34     9425.81     71.54 o
   4   7   2     4193.60     4168.19     35.83 o
   5   7   2     3024.01     3050.62     31.49 o
   6   7   2      103.91       94.62     13.19 o
   7   7   2     3180.06     3147.62     40.52 o
   8   7   2       60.99       65.23      8.96 o
  -8   8   2     3801.82     3849.61     50.50 o
  -7   8   2      649.75      665.39     14.01 o
  -6   8   2     3454.85     3365.96     37.79 o
  -5   8   2      536.99      505.89     10.45 o
  -4   8   2     9729.32     9710.37     79.44 o
  -3   8   2      789.22      756.35     10.36 o
  -2   8   2    12511.49    12445.48     91.58 o
  -1   8   2     1987.65     1907.64     17.24 o
   0   8   2    16728.49    16861.11    122.09 o
   1   8   2      322.59      346.03      8.96 o
   2   8   2    23229.18    22895.56    183.02 o
   3   8   2        4.56        4.07      2.67 o
   4   8   2    13654.91    13642.28    102.99 o
   5   8   2     1466.19     1405.88     18.50 o
   6   8   2     2521.76     2482.29     33.62 o
   7   8   2      881.42      881.01     18.51 o
   8   8   2     4888.12     4910.15     58.30 o
  -8   9   2      399.23      374.36     13.75 o
  -7   9   2     1864.92     1868.50     32.94 o
  -6   9   2      263.20      269.88     11.15 o
  -5   9   2     3787.29     3702.80     39.45 o
  -4   9   2     1134.15     1096.67     14.44 o
  -3   9   2      757.00      725.51     10.40 o
  -2   9   2      350.17      347.60      5.77 o
  -1   9   2     9239.79     9185.58     69.02 o
   0   9   2      487.10      476.16      6.86 o
   1   9   2     4041.28     3990.69     32.87 o
   2   9   2      928.33      974.81     11.54 o
   3   9   2     1911.91     1919.49     19.37 o
   4   9   2     2459.36     2441.43     26.16 o
   5   9   2     2661.06     2606.57     28.61 o
   6   9   2       11.02        9.32      5.47 o
   7   9   2     1689.04     1650.78     27.18 o
   8   9   2      698.66      687.98     17.39 o
  -8  10   2       47.90       59.36      9.89 o
  -7  10   2      732.06      722.50     15.34 o
  -6  10   2       78.11       78.45      8.43 o
  -5  10   2      540.66      495.37     12.45 o
  -4  10   2      761.97      727.33     11.61 o
  -3  10   2      729.80      717.30     10.76 o
  -2  10   2      206.84      200.24      5.25 o
  -1  10   2     2558.72     2589.97     23.18 o
   0  10   2      193.70      191.61      5.17 o
   1  10   2      452.64      448.25      7.17 o
   2  10   2     1010.89     1025.52     12.30 o
   3  10   2      433.80      422.96      7.74 o
   4  10   2       23.17       17.59      4.06 o
   5  10   2      912.46      879.58     14.46 o
   6  10   2      338.74      313.83     10.82 o
   7  10   2        5.53       10.94      7.12 o
  -7  11   2     1094.27     1041.10     22.06 o
  -6  11   2      259.03      232.19      8.72 o
  -5  11   2     2513.79     2523.87     38.56 o
  -4  11   2     1317.60     1280.19     16.82 o
  -3  11   2    10272.97    10271.26     84.39 o
  -2  11   2     2247.52     2269.82     23.39 o
  -1  11   2     3399.47     3470.25     30.01 o
   0  11   2      299.45      306.48      6.04 o
   1  11   2     3686.87     3779.08     32.58 o
   2  11   2      873.50      846.40     11.27 o
   3  11   2     9358.89     9175.35     76.99 o
   4  11   2       52.51       37.38      5.79 o
   5  11   2     1221.08     1189.51     17.68 o
   6  11   2      506.98      491.30     18.03 o
   7  11   2     2367.29     2321.16     34.96 o
  -7  12   2       31.56       18.61      7.17 o
  -6  12   2     7706.42     7536.85     74.91 o
  -5  12   2      109.69      114.81      7.50 o
  -4  12   2     2086.44     2032.72     23.58 o
  -3  12   2        8.46       13.71      3.67 o
  -2  12   2     4896.90     4969.98     44.67 o
  -1  12   2        2.52       12.50      3.49 o
   0  12   2    19396.48    19096.70    140.41 o
   1  12   2       37.47       31.29      3.63 o
   2  12   2     5106.35     5054.29     42.74 o
   3  12   2       25.02       20.98      4.04 o
   4  12   2     4598.52     4620.83     44.72 o
   5  12   2        4.76        4.76      5.03 o
   6  12   2     6263.78     6311.06     70.40 o
  -6  13   2      598.43      577.21     14.04 o
  -5  13   2      795.83      769.11     18.83 o
  -4  13   2      392.78      365.59      9.75 o
  -3  13   2     2041.83     2031.51     23.35 o
  -2  13   2      100.34      106.57      5.38 o
  -1  13   2     2450.31     2488.94     26.08 o
   0  13   2      187.61      182.26      5.32 o
   1  13   2     1466.40     1453.36     16.72 o
   2  13   2      697.39      656.79     11.40 o
   3  13   2     2192.81     2181.99     25.20 o
   4  13   2       19.92       11.72      4.83 o
   5  13   2     1420.46     1397.53     20.59 o
   6  13   2      450.10      456.55     18.67 o
  -6  14   2       13.19        5.32      6.33 o
  -5  14   2      956.68      937.19     17.56 o
  -4  14   2      454.00      440.24     11.22 o
  -3  14   2      306.42      296.14      9.08 o
  -2  14   2      315.89      314.65      7.90 o
  -1  14   2      354.95      354.56      8.22 o
   0  14   2        9.00       16.11      3.83 o
   1  14   2     1988.78     1994.88     21.43 o
   2  14   2        7.89       14.11      4.48 o
   3  14   2      149.39      138.07     11.85 o
   4  14   2      551.63      530.60     13.45 o
   5  14   2      309.88      293.23      9.79 o
   6  14   2       22.31       17.01     23.36 o
  -5  15   2     3405.70     3416.82     41.29 o
  -4  15   2     1122.30     1093.62     19.00 o
  -3  15   2     1176.38     1183.44     17.48 o
  -2  15   2       10.97       16.63      4.69 o
  -1  15   2     8001.30     8021.22     69.84 o
   0  15   2      360.49      343.52      8.72 o
   1  15   2     5742.81     5778.86     53.17 o
   2  15   2      266.40      249.19      7.76 o
   3  15   2      723.02      704.81     13.39 o
   4  15   2      184.38      179.48      8.99 o
   5  15   2     6063.98     6283.22     95.90 o
  -5  16   2      556.83      524.09     36.81 o
  -4  16   2     2679.26     2758.32     35.22 o
  -3  16   2        0.41       -1.95      5.49 o
  -2  16   2     4096.59     4162.73     41.84 o
  -1  16   2       36.45       48.12      7.17 o
   0  16   2     2689.14     2751.50     30.60 o
   1  16   2      946.72      926.70     15.25 o
   2  16   2     5997.36     6026.87     56.69 o
   3  16   2       31.60       37.51      6.27 o
   4  16   2     3239.68     3291.14     37.64 o
  -4  17   2      190.65      196.06     13.46 o
  -3  17   2      990.95     1009.23     18.86 o
  -2  17   2      225.76      219.92      8.62 o
  -1  17   2      722.13      749.82     14.05 o
   0  17   2      409.27      430.08     11.50 o
   1  17   2     1770.33     1800.12     28.63 o
   2  17   2      106.78      119.98     15.33 o
   3  17   2      702.27      691.60     15.19 o
  -2  18   2      365.84      373.98     10.63 o
  -1  18   2      168.47      179.76      8.31 o
   0  18   2      876.98      894.83     17.72 o
   1  18   2      177.86      181.46     10.29 o
   2  18   2       43.50       36.91      7.13 o
  -9   0   3     1395.09     1427.49     44.52 o
  -7   0   3      760.36      748.21     25.47 o
  -5   0   3     3286.67     3208.76     38.77 o
  -3   0   3     5592.91     5495.05     70.61 o
  -1   0   3     4031.34     4120.10     44.66 o
   1   0   3      475.98      414.39      8.87 o
   3   0   3     6595.11     6766.27    126.95 o
   5   0   3       10.76       19.02      6.83 o
   7   0   3     1383.79     1381.02     28.84 o
  -9   1   3     2653.48     2752.98     44.36 o
  -8   1   3     1066.87     1103.03     36.35 o
  -7   1   3     1655.07     1703.89     29.60 o
  -6   1   3      217.52      196.15      7.58 o
  -5   1   3     7789.58     7738.48     59.50 o
  -4   1   3      301.03      302.75      6.78 o
  -3   1   3     9567.14     9321.84     74.19 o
  -2   1   3     8405.91     8486.12     67.23 o
  -1   1   3     9680.68     9899.82     72.31 o
   0   1   3     5311.01     5764.22     46.61 o
   1   1   3     5732.31     5653.42     43.12 o
   2   1   3      161.59      182.23      5.35 o
   3   1   3    14698.24    15129.21    111.12 o
   4   1   3     5460.89     5526.73     47.80 o
   5   1   3     1066.65     1069.80     15.75 o
   6   1   3        5.83        8.41      4.16 o
   7   1   3     4240.52     4298.27     45.26 o
   8   1   3      250.41      250.86      9.93 o
  -9   2   3       16.80       10.05      8.74 o
  -8   2   3     2992.59     3045.16     46.01 o
  -7   2   3      366.68      357.12     17.49 o
  -6   2   3     3389.32     3389.29     40.58 o
  -5   2   3     6353.06     6419.14     59.30 o
  -4   2   3    25907.37    25166.59    180.66 o
  -3   2   3      475.15      473.46     10.35 o
  -2   2   3    24178.11    23248.54    190.56 o
  -1   2   3     1600.24     1803.67     15.20 o
   0   2   3    16228.97    16690.79    140.85 o
   1   2   3     3628.51     3477.31     27.41 o
   2   2   3    16001.78    15779.26    115.16 o
   3   2   3       19.00       16.72      4.12 o
   4   2   3    10014.70    10234.69     83.17 o
   5   2   3      196.12      198.19      6.62 o
   6   2   3     5730.79     5815.01     56.56 o
   7   2   3      621.53      602.64     13.97 o
   8   2   3     5895.01     6022.68     66.51 o
  -9   3   3      189.96      187.48     15.38 o
  -8   3   3      716.85      711.44     19.09 o
  -7   3   3     3384.93     3421.59     42.90 o
  -6   3   3      990.97      949.02     21.93 o
  -5   3   3     4331.59     4366.84     42.95 o
  -4   3   3     1814.46     1736.46     16.12 o
  -3   3   3     1208.69     1150.22     12.48 o
  -2   3   3     8511.07     8835.11     70.05 o
  -1   3   3    10647.29    10576.93     76.51 o
   0   3   3     3056.45     3248.48     25.26 o
   1   3   3     9008.96     9387.17     73.40 o
   2   3   3     6787.03     7032.62     53.32 o
   3   3   3      861.74      860.95     10.29 o
   4   3   3      352.62      347.11      6.72 o
   5   3   3     9167.76     9322.47     83.88 o
   6   3   3      227.79      222.11     11.62 o
   7   3   3     1763.06     1783.10     26.70 o
   8   3   3      472.03      472.30     13.35 o
  -9   4   3      576.96      585.49     18.56 o
  -8   4   3        1.84        5.57      7.73 o
  -7   4   3     1983.41     1973.31     29.19 o
  -6   4   3        0.55        4.30      3.57 o
  -5   4   3     1411.87     1427.48     18.31 o
  -4   4   3      402.24      372.03      7.33 o
  -3   4   3     6012.85     6109.19     46.90 o
  -2   4   3     1090.29     1145.06     15.06 o
  -1   4   3     5589.55     5677.66     42.52 o
   0   4   3      182.08      183.93      3.24 o
   1   4   3     6257.09     6526.46     54.49 o
   2   4   3      263.64      239.85      4.94 o
   3   4   3     1570.96     1545.10     15.61 o
   4   4   3      572.37      555.67      8.75 o
   5   4   3     4304.30     4362.08     44.06 o
   6   4   3      135.54      126.82      6.73 o
   7   4   3      905.48      899.35     17.71 o
   8   4   3       34.65       33.50      7.25 o
  -9   5   3     1640.79     1705.40     33.38 o
  -8   5   3       67.16       52.83     12.57 o
  -7   5   3     2586.94     2544.97     35.20 o
  -6   5   3      619.00      590.67     11.37 o
  -5   5   3     1718.71     1713.25     21.09 o
  -4   5   3     3930.59     3869.50     38.12 o
  -3   5   3    18277.02    18263.94    178.44 o
  -2   5   3       30.42       30.19      3.16 o
  -1   5   3     3657.91     3628.46     28.43 o
   0   5   3     8257.65     8621.84     63.35 o
   1   5   3    10715.61    11002.58     80.53 o
   2   5   3     4002.14     4019.40     32.48 o
   3   5   3    13637.65    13629.48    100.98 o
   4   5   3      528.47      527.23      8.61 o
   5   5   3     4482.81     4511.11     45.55 o
   6   5   3     1124.18     1091.49     19.25 o
   7   5   3     2043.22     2069.59     30.01 o
   8   5   3      306.73      310.08     13.62 o
  -8   6   3     2147.67     2218.57     33.92 o
  -7   6   3       48.83       55.95     13.22 o
  -6   6   3    11930.28    11949.19    116.34 o
  -5   6   3      204.23      171.16      7.01 o
  -4   6   3     4122.54     4075.74     40.17 o
  -3   6   3      815.11      832.19     10.37 o
  -2   6   3    17709.55    17574.74    126.51 o
  -1   6   3      187.27      200.15      3.86 o
   0   6   3    21253.31    21071.58    150.79 o
   1   6   3      507.46      572.01      7.21 o
   2   6   3     2017.62     2045.99     18.79 o
   3   6   3      577.14      555.09      8.90 o
   4   6   3     5331.36     5406.01     44.81 o
   5   6   3       36.86       30.01      6.78 o
   6   6   3    10383.18    10253.45    102.14 o
   7   6   3       17.23       13.36      6.62 o
   8   6   3     1362.29     1331.84     24.09 o
  -8   7   3      101.84      105.36     14.95 o
  -7   7   3     1653.33     1642.44     26.98 o
  -6   7   3      322.95      318.17      8.60 o
  -5   7   3     2508.94     2444.49     31.88 o
  -4   7   3     1929.05     1921.59     22.55 o
  -3   7   3     9287.00     9118.36     73.42 o
  -2   7   3        5.16       14.39      1.98 o
  -1   7   3     5041.46     5054.32     39.27 o
   0   7   3     6103.80     6399.01     48.70 o
   1   7   3     5001.84     5151.75     40.41 o
   2   7   3     1205.06     1158.57     12.58 o
   3   7   3     6450.38     6604.18     52.31 o
   4   7   3       62.02       69.06      7.04 o
   5   7   3     4074.27     4006.84     46.24 o
   6   7   3      854.22      805.32     23.00 o
   7   7   3      844.53      811.03     17.85 o
   8   7   3      461.72      430.61     13.68 o
  -8   8   3      154.90      154.44     14.10 o
  -7   8   3      732.90      730.13     14.73 o
  -6   8   3       45.22       36.54      7.56 o
  -5   8   3     2614.82     2547.82     29.47 o
  -4   8   3      149.55      155.88      5.59 o
  -3   8   3      865.12      854.10     11.20 o
  -2   8   3     1216.62     1231.77     12.63 o
  -1   8   3     2532.73     2580.62     22.28 o
   0   8   3      139.02      137.11      5.55 o
   1   8   3     2457.63     2476.18     21.94 o
   2   8   3      543.94      530.00      7.93 o
   3   8   3      161.98      158.19      4.79 o
   4   8   3     1052.67     1032.68     13.44 o
   5   8   3     1453.79     1423.15     22.40 o
   6   8   3        2.15       15.08     10.94 o
   7   8   3      652.42      598.84     15.42 o
  -8   9   3      260.51      257.68     11.74 o
  -7   9   3     4493.46     4572.12     58.23 o
  -6   9   3      242.13      231.50      8.06 o
  -5   9   3     6113.41     5979.41     58.62 o
  -4   9   3      854.43      877.25     15.75 o
  -3   9   3      465.96      452.64      7.95 o
  -2   9   3     2394.58     2387.81     23.31 o
  -1   9   3    13208.79    13276.13     97.96 o
   0   9   3     1039.18     1024.49     11.45 o
   1   9   3     5727.87     5634.88     44.79 o
   2   9   3     3628.85     3586.54     31.01 o
   3   9   3      829.78      829.14     11.30 o
   4   9   3        4.20        0.02      3.51 o
   5   9   3     6473.00     6375.44     68.06 o
   6   9   3      396.31      371.70     14.93 o
   7   9   3     1480.49     1405.75     25.03 o
  -7  10   3      377.68      352.31     10.97 o
  -6  10   3     2708.09     2681.96     33.02 o
  -5  10   3     1535.38     1536.57     21.47 o
  -4  10   3     8776.67     8622.16     79.16 o
  -3  10   3      894.82      893.17     12.31 o
  -2  10   3    15345.69    15293.23    120.45 o
  -1  10   3      247.17      236.24      6.49 o
   0  10   3     5647.80     5716.46     45.73 o
   1  10   3      633.56      598.64      8.76 o
   2  10   3     9085.23     9332.11     76.61 o
   3  10   3       88.18       97.65      5.10 o
   4  10   3     7717.67     7759.88     67.69 o
   5  10   3      109.59      106.97     10.79 o
   6  10   3     2815.48     2723.05     37.59 o
   7  10   3      434.47      404.54     13.61 o
  -7  11   3      325.16      296.14     10.63 o
  -6  11   3      647.03      637.22     13.95 o
  -5  11   3     1803.59     1748.77     23.83 o
  -4  11   3      152.26      154.78      8.31 o
  -3  11   3     1694.31     1684.80     19.42 o
  -2  11   3     3327.93     3339.43     33.56 o
  -1  11   3     1105.06     1080.47     12.68 o
   0  11   3     1657.95     1645.44     17.17 o
   1  11   3     1793.26     1832.74     18.85 o
   2  11   3      786.81      802.26     11.30 o
   3  11   3     2503.32     2447.30     29.88 o
   4  11   3     1052.29     1047.70     15.91 o
   5  11   3      398.83      379.58     11.51 o
   6  11   3      519.27      486.19     14.16 o
   7  11   3     2025.48     2030.61     32.83 o
  -7  12   3      475.78      464.63     15.01 o
  -6  12   3      505.26      482.92     12.49 o
  -5  12   3     2011.53     1986.90     26.57 o
  -4  12   3       46.65       46.02      5.62 o
  -3  12   3     2359.91     2394.97     25.62 o
  -2  12   3       89.76       94.45      6.59 o
  -1  12   3     2205.16     2230.39     23.57 o
   0  12   3      734.76      736.63     11.44 o
   1  12   3     1180.80     1166.10     14.28 o
   2  12   3       25.66       22.90      3.99 o
   3  12   3     3157.60     3135.13     32.52 o
   4  12   3      235.88      223.74      7.76 o
   5  12   3      225.83      198.41      9.31 o
   6  12   3       98.39      103.18     19.67 o
  -6  13   3        4.31       12.01      6.49 o
  -5  13   3     3216.14     3224.88     38.15 o
  -4  13   3       68.30       85.47      8.54 o
  -3  13   3     4027.48     3980.71     42.48 o
  -2  13   3     2512.12     2544.98     26.94 o
  -1  13   3     2831.59     2812.98     28.81 o
   0  13   3      629.44      597.98     10.54 o
   1  13   3     5349.89     5441.75     46.24 o
   2  13   3      269.14      248.21     10.09 o
   3  13   3     5078.72     5123.97     48.62 o
   4  13   3     2257.49     2241.76     27.22 o
   5  13   3     1917.90     1883.55     29.36 o
   6  13   3      171.97      176.03     14.58 o
  -6  14   3      978.77      990.38     19.18 o
  -5  14   3      326.36      299.80     10.01 o
  -4  14   3     7555.74     7461.89     73.15 o
  -3  14   3      188.23      187.64      8.06 o
  -2  14   3     4098.12     4175.30     40.30 o
  -1  14   3      331.70      316.74      8.74 o
   0  14   3     3179.17     3246.43     33.11 o
   1  14   3      177.72      187.89      6.05 o
   2  14   3     4830.01     4859.61     46.47 o
   3  14   3      169.37      168.34      8.58 o
   4  14   3     2050.83     2051.27     26.33 o
   5  14   3      651.73      651.51     16.56 o
  -5  15   3      805.54      794.79     16.67 o
  -4  15   3      734.03      724.50     15.27 o
  -3  15   3      979.50      966.03     17.21 o
  -2  15   3      779.77      812.17     13.71 o
  -1  15   3     1414.30     1429.65     19.20 o
   0  15   3      278.36      282.52      8.08 o
   1  15   3     1534.55     1511.52     18.71 o
   2  15   3     1291.16     1285.24     18.64 o
   3  15   3      566.88      541.84     12.01 o
   4  15   3      259.95      226.08      8.95 o
  -4  16   3      381.17      401.69     11.83 o
  -3  16   3     1317.22     1323.83     21.49 o
  -2  16   3      113.21      140.20     10.79 o
  -1  16   3      806.02      828.63     14.43 o
   0  16   3      155.97      167.34      7.97 o
   1  16   3      187.14      171.89      7.97 o
   2  16   3     1020.38     1002.26     16.67 o
   3  16   3      442.30      433.09     11.29 o
   4  16   3        9.47       11.20      7.34 o
  -3  17   3     4601.61     4746.31     52.67 o
  -2  17   3       47.15       52.01      7.75 o
  -1  17   3      861.82      894.94     15.76 o
   0  17   3     1146.68     1171.84     18.46 o
   1  17   3     2373.99     2431.75     35.39 o
   2  17   3      955.06      949.20     16.81 o
   3  17   3     3546.56     3560.91     45.86 o
  -1  18   3        0.14       -4.91      5.94 o
   0  18   3     4522.17     4718.51     52.19 o
   1  18   3        0.22       12.18      8.28 o
  -8   0   4     1438.23     1513.52     40.91 o
  -6   0   4    17669.47    17547.65    418.82 o
  -4   0   4       25.16       23.70      4.85 o
  -2   0   4    14307.83    14030.60    144.22 o
   0   0   4    20158.48    19781.57    236.95 o
   2   0   4     8604.23     9025.30    133.70 o
   4   0   4    13499.45    13713.94    166.98 o
   6   0   4     9186.49     9361.26    121.27 o
   8   0   4      936.02      957.42     30.56 o
  -9   1   4     1748.32     1839.67     34.39 o
  -8   1   4       47.69       16.02     12.48 o
  -7   1   4     1691.20     1702.63     29.72 o
  -6   1   4     4680.20     4671.42     52.27 o
  -5   1   4     1623.08     1584.58     19.79 o
  -4   1   4     3500.24     3502.29     34.87 o
  -3   1   4     7446.95     7259.53     59.03 o
  -2   1   4     3277.67     3295.95     28.32 o
  -1   1   4     5752.99     5892.39     52.83 o
   0   1   4     2294.33     2126.45     21.77 o
   1   1   4     1686.32     1630.20     14.44 o
   2   1   4     6655.46     6956.11     61.71 o
   3   1   4    10008.63    10080.06     87.94 o
   4   1   4      444.25      420.95      9.20 o
   5   1   4      744.46      769.08     16.63 o
   6   1   4     4305.79     4344.99     45.26 o
   7   1   4     1071.56     1061.97     17.79 o
   8   1   4      577.00      576.02     15.90 o
  -9   2   4     1030.80     1008.62     24.12 o
  -8   2   4       50.56       44.28     11.74 o
  -7   2   4     2793.63     2833.43     42.13 o
  -6   2   4      245.26      231.90      8.31 o
  -5   2   4     4956.24     4874.81     52.75 o
  -4   2   4      133.48      130.55      4.63 o
  -3   2   4     2998.30     2938.20     26.52 o
  -2   2   4       50.24       52.09      4.99 o
  -1   2   4     7640.62     7617.48     56.46 o
   0   2   4      289.97      257.01      4.08 o
   1   2   4     8042.27     8182.36     79.11 o
   2   2   4     2001.90     2123.67     22.75 o
   3   2   4     3104.70     3119.10     32.17 o
   4   2   4      618.20      604.57     11.19 o
   5   2   4     4277.23     4342.44     44.32 o
   6   2   4      532.84      519.78     13.25 o
   7   2   4     1244.25     1247.12     19.67 o
   8   2   4       11.96       15.61      6.85 o
  -9   3   4      420.62      430.81     30.59 o
  -8   3   4      595.11      614.26     17.71 o
  -7   3   4     3952.64     4047.34     55.02 o
  -6   3   4      578.11      570.73     12.82 o
  -5   3   4     4096.83     4112.10     46.10 o
  -4   3   4     4176.51     4191.25     40.35 o
  -3   3   4     2319.60     2305.86     21.97 o
  -2   3   4      476.41      425.23      6.27 o
  -1   3   4    16664.31    16498.09    118.51 o
   0   3   4       57.75       55.80      2.71 o
   1   3   4    12732.94    13167.43     95.99 o
   2   3   4     1214.41     1168.67     13.15 o
   3   3   4     1928.53     1830.88     21.51 o
   4   3   4     1268.40     1301.95     17.96 o
   5   3   4     8135.81     8273.90     76.22 o
   6   3   4      304.89      303.82     11.21 o
   7   3   4     1874.39     1903.06     28.36 o
   8   3   4     1021.38     1023.20     20.28 o
  -9   4   4      102.42      116.19     20.59 o
  -8   4   4     5198.60     5329.86     70.44 o
  -7   4   4      558.69      553.70     13.90 o
  -6   4   4     3310.05     3425.55     41.77 o
  -5   4   4     1524.28     1569.89     22.64 o
  -4   4   4    14670.43    14382.70    139.23 o
  -3   4   4     1332.69     1355.42     14.64 o
  -2   4   4     5312.13     5207.52     40.14 o
  -1   4   4     1075.30     1044.52     10.16 o
   0   4   4     9728.53    10006.94     73.37 o
   1   4   4     3816.09     3812.53     32.56 o
   2   4   4    15924.36    16338.96    126.88 o
   3   4   4     2229.40     2138.81     24.24 o
   4   4   4    10225.54    10301.39     91.63 o
   5   4   4        9.75        3.73      4.22 o
   6   4   4     2207.28     2204.17     27.67 o
   7   4   4      241.26      232.61      9.60 o
   8   4   4     2626.42     2682.23     37.24 o
  -8   5   4     2049.53     2111.66     36.62 o
  -7   5   4      620.09      600.83     14.74 o
  -6   5   4     1378.13     1362.58     22.06 o
  -5   5   4     3015.63     3022.65     32.59 o
  -4   5   4     2016.84     1962.36     22.40 o
  -3   5   4     4065.13     4161.24     39.57 o
  -2   5   4     4541.60     4534.23     35.55 o
  -1   5   4     2587.67     2653.54     22.00 o
   0   5   4     2168.28     2160.06     18.67 o
   1   5   4    11473.30    11780.43     86.61 o
   2   5   4        7.93       12.33      3.54 o
   3   5   4     3350.87     3428.79     34.91 o
   4   5   4     4881.02     4939.71     48.78 o
   5   5   4     1855.56     1835.47     23.87 o
   6   5   4      604.27      564.83     13.68 o
   7   5   4     1820.84     1840.88     28.29 o
   8   5   4      172.16      167.75     12.65 o
  -8   6   4       47.37       54.44     11.82 o
  -7   6   4     1009.34      996.55     19.79 o
  -6   6   4      533.24      516.43     12.98 o
  -5   6   4     2448.65     2428.48     27.90 o
  -4   6   4       40.16       29.28      4.88 o
  -3   6   4     5342.41     5338.47     49.57 o
  -2   6   4     1004.26     1040.48     10.77 o
  -1   6   4     1393.58     1383.51     15.39 o
   0   6   4     1131.32     1140.84     12.95 o
   1   6   4     4892.88     5007.77     39.60 o
   2   6   4       17.36       15.81      2.70 o
   3   6   4     6968.22     7103.49     64.59 o
   4   6   4      362.99      337.22      9.86 o
   5   6   4      953.44      934.89     15.76 o
   6   6   4      155.26      143.43     10.50 o
   7   6   4     1156.25     1144.35     22.33 o
  -8   7   4     2267.62     2373.27     35.88 o
  -7   7   4     1041.47     1038.19     20.51 o
  -6   7   4     1196.10     1143.29     20.45 o
  -5   7   4     2958.66     2914.81     32.37 o
  -4   7   4     2000.78     1972.40     23.19 o
  -3   7   4     6886.60     6890.50     62.59 o
  -2   7   4     6972.30     7007.41     57.14 o
  -1   7   4     1861.97     1870.98     18.65 o
   0   7   4     1727.70     1706.16     16.14 o
   1   7   4     9096.42     9274.15     69.85 o
   2   7   4      250.30      244.50      6.30 o
   3   7   4     3339.68     3454.88     38.42 o
   4   7   4     5668.03     5656.33     54.80 o
   5   7   4     1748.03     1713.01     23.37 o
   6   7   4      724.23      682.84     15.70 o
   7   7   4     1928.89     1946.94     30.06 o
  -8   8   4     2483.46     2520.36     37.76 o
  -7   8   4      405.75      356.23     18.22 o
  -6   8   4     1384.91     1314.49     22.72 o
  -5   8   4      263.64      240.11      7.41 o
  -4   8   4     8536.47     8597.20     78.11 o
  -3   8   4      561.44      558.01      9.87 o
  -2   8   4     2850.28     2856.81     26.55 o
  -1   8   4     2583.59     2541.13     22.40 o
   0   8   4     3905.26     4062.76     33.31 o
   1   8   4      861.43      860.58     10.52 o
   2   8   4    15827.38    15816.25    143.90 o
   3   8   4     1081.28     1115.10     14.89 o
   4   8   4     4512.58     4476.66     45.49 o
   5   8   4      122.19      114.31     15.77 o
   6   8   4     2916.17     2915.91     38.89 o
   7   8   4       59.49       55.52      8.87 o
  -8   9   4      411.70      407.53     18.79 o
  -7   9   4     1562.51     1565.94     27.10 o
  -6   9   4      524.23      490.51     11.50 o
  -5   9   4     2053.50     2003.18     25.36 o
  -4   9   4     2924.70     2907.34     35.97 o
  -3   9   4      540.93      544.11     15.95 o
  -2   9   4     1760.20     1758.22     18.60 o
  -1   9   4     6110.94     6193.69     51.28 o
   0   9   4      503.27      480.53      7.41 o
   1   9   4     2955.21     2879.23     27.94 o
   2   9   4     3364.74     3462.52     30.69 o
   3   9   4     1329.32     1342.89     19.90 o
   4   9   4     1579.22     1487.58     20.56 o
   5   9   4     2074.17     2097.86     30.16 o
   6   9   4      571.41      505.54     15.76 o
   7   9   4      822.15      778.02     18.64 o
  -7  10   4     2805.17     2827.37     40.57 o
  -6  10   4       80.99      102.51     13.73 o
  -5  10   4     1102.76     1068.69     17.15 o
  -4  10   4      311.05      291.84      8.11 o
  -3  10   4     3192.80     3284.22     34.77 o
  -2  10   4        2.55        6.94      3.03 o
  -1  10   4     5107.91     5135.55     44.73 o
   0  10   4       36.79       28.16      3.99 o
   1  10   4     1289.37     1295.93     15.65 o
   2  10   4      755.40      736.44     10.68 o
   3  10   4     3578.57     3577.03     32.85 o
   4  10   4      204.26      170.65      8.58 o
   5  10   4     1636.13     1558.91     27.89 o
   6  10   4      283.82      271.57     11.43 o
  -7  11   4      775.61      755.92     18.67 o
  -6  11   4     1802.11     1797.93     25.66 o
  -5  11   4     2340.87     2338.62     29.33 o
  -4  11   4     1166.75     1116.90     17.21 o
  -3  11   4     4883.20     4951.56     49.27 o
  -2  11   4        9.13       11.92      3.44 o
  -1  11   4     4607.93     4666.37     41.85 o
   0  11   4      771.87      804.55     11.00 o
   1  11   4     1655.66     1745.31     41.82 o
   2  11   4      732.08      714.50     10.90 o
   3  11   4     7387.99     7318.81     63.84 o
   4  11   4        2.75        7.30      5.25 o
   5  11   4      650.10      620.82     15.42 o
   6  11   4     1149.79     1127.74     22.78 o
  -6  12   4     7368.78     7370.19     75.24 o
  -5  12   4      287.45      265.17     12.42 o
  -4  12   4      725.50      687.93     13.46 o
  -3  12   4      202.44      204.74      7.12 o
  -2  12   4     5058.34     5174.55     51.22 o
  -1  12   4      104.18      121.16      9.39 o
   0  12   4     8821.46     8839.13     74.97 o
   1  12   4        3.68        7.12      3.46 o
   2  12   4     3197.10     3167.72     30.33 o
   3  12   4       90.60       82.60      8.80 o
   4  12   4     4483.19     4554.42     52.86 o
   5  12   4       43.11       53.49      9.48 o
   6  12   4     4372.33     4342.84     54.86 o
  -6  13   4     1423.10     1430.04     26.30 o
  -5  13   4       77.21       75.22      9.47 o
  -4  13   4     1384.08     1358.89     20.62 o
  -3  13   4     1576.11     1554.44     21.81 o
  -2  13   4      891.87      895.41     15.10 o
  -1  13   4     1001.30      999.58     14.51 o
   0  13   4     1607.68     1656.96     18.74 o
   1  13   4      461.76      448.20      9.24 o
   2  13   4     1015.50      954.77     13.90 o
   3  13   4     1952.10     1975.73     24.41 o
   4  13   4      280.51      253.22     10.26 o
   5  13   4      576.38      571.18     15.63 o
  -5  14   4     2138.82     2178.43     30.84 o
  -4  14   4      797.75      786.51     15.51 o
  -3  14   4      608.36      599.38     12.94 o
  -2  14   4      482.83      484.19     11.25 o
  -1  14   4     1578.69     1624.12     20.46 o
   0  14   4       17.31       17.12      4.60 o
   1  14   4     3435.54     3499.93     33.54 o
   2  14   4      160.31      160.89     14.30 o
   3  14   4      542.79      540.42     12.63 o
   4  14   4      323.05      305.65     11.32 o
   5  14   4     1539.51     1521.55     32.11 o
  -5  15   4     1282.17     1284.18     29.22 o
  -4  15   4     1390.91     1387.33     22.32 o
  -3  15   4      688.76      691.86     14.61 o
  -2  15   4      478.39      482.28     13.55 o
  -1  15   4     5284.73     5491.60     51.60 o
   0  15   4      276.91      279.18      8.26 o
   1  15   4     2775.74     2831.39     29.24 o
   2  15   4      677.63      656.43     13.16 o
   3  15   4      366.41      368.64     10.96 o
   4  15   4      344.15      352.58     12.64 o
  -4  16   4     2046.60     2168.10     30.38 o
  -3  16   4       47.89       63.73     10.95 o
  -2  16   4     1609.95     1625.95     27.40 o
  -1  16   4       51.82       55.46      7.60 o
   0  16   4     1649.84     1638.59     22.15 o
   1  16   4      939.46      938.86     19.34 o
   2  16   4     2144.60     2178.53     27.45 o
   3  16   4       40.64       30.18      8.11 o
  -2  17   4      811.46      816.09     17.16 o
  -1  17   4      364.31      351.86     11.42 o
   0  17   4     1274.29     1301.92     20.02 o
   1  17   4     1751.33     1737.06     25.96 o
   2  17   4      126.25      143.66     11.66 o
  -9   0   5     2562.56     2727.70     81.17 o
  -7   0   5     2037.91     2090.53     47.69 o
  -5   0   5     5686.80     5575.21     76.05 o
  -3   0   5    13309.35    12762.03    155.39 o
  -1   0   5     6903.04     6891.47     88.03 o
   1   0   5     8652.99     8488.79    141.46 o
   3   0   5     8026.38     8235.27    104.64 o
   5   0   5      748.19      739.89     19.29 o
   7   0   5     2075.57     2061.85     39.24 o
  -8   1   5     2312.23     2307.00     38.06 o
  -7   1   5      580.99      574.95     15.72 o
  -6   1   5      507.70      474.50     13.13 o
  -5   1   5     6897.91     6775.70     69.81 o
  -4   1   5      220.58      220.45      9.16 o
  -3   1   5     5186.69     5046.86     46.84 o
  -2   1   5     5313.48     5156.83     67.69 o
  -1   1   5     3802.87     3826.87     36.74 o
   0   1   5     2683.77     2799.26     28.36 o
   1   1   5     8743.57     8511.71     74.26 o
   2   1   5     1994.26     1901.67     21.41 o
   3   1   5     3366.83     3464.27     35.59 o
   4   1   5     3827.11     3834.41     39.74 o
   5   1   5     1507.16     1474.41     20.65 o
   6   1   5      688.28      688.36     13.75 o
   7   1   5     3004.19     3061.16     36.38 o
   8   1   5      165.25      170.72     18.84 o
  -8   2   5     1469.75     1512.58     29.05 o
  -7   2   5      378.49      366.29     12.64 o
  -6   2   5     1111.66     1103.69     18.74 o
  -5   2   5     2597.83     2550.05     31.47 o
  -4   2   5     8518.36     8359.16     75.46 o
  -3   2   5      611.71      584.66      8.19 o
  -2   2   5    13543.05    13221.70    104.03 o
  -1   2   5        7.67        6.35      2.29 o
   0   2   5     5050.36     5035.95     46.92 o
   1   2   5     2564.97     2483.66     23.53 o
   2   2   5    14254.60    14097.62    119.48 o
   3   2   5      177.74      150.73      5.76 o
   4   2   5     2055.15     2105.57     25.36 o
   5   2   5       69.25       77.93     11.35 o
   6   2   5     2795.02     2804.26     33.27 o
   7   2   5      570.57      575.73     18.09 o
  -8   3   5     1716.97     1765.65     36.43 o
  -7   3   5     2720.38     2759.20     41.32 o
  -6   3   5      871.88      870.17     16.39 o
  -5   3   5      484.13      480.49     10.88 o
  -4   3   5     5463.93     5382.02     56.27 o
  -3   3   5     1687.72     1636.33     17.08 o
  -2   3   5     3913.99     3933.03     34.23 o
  -1   3   5     2663.00     2621.42     22.96 o
   0   3   5     3218.70     3334.96     37.73 o
   1   3   5     2232.28     2260.65     24.41 o
   2   3   5    11626.60    11662.59    100.32 o
   3   3   5      129.60      145.92     10.81 o
   4   3   5     1219.71     1256.57     18.08 o
   5   3   5     3677.08     3691.64     39.83 o
   6   3   5      640.13      608.77     13.05 o
   7   3   5      698.68      712.87     16.36 o
  -8   4   5       66.70       71.46     14.06 o
  -7   4   5     2369.99     2393.70     37.66 o
  -6   4   5      191.07      204.38     11.76 o
  -5   4   5     2424.57     2455.65     31.24 o
  -4   4   5       75.83       79.97     11.44 o
  -3   4   5     4098.52     4135.60     36.63 o
  -2   4   5      423.38      425.27      8.48 o
  -1   4   5    11170.65    11284.15     83.01 o
   0   4   5      109.16      101.01      3.28 o
   1   4   5     4526.35     4606.98     41.48 o
   2   4   5      112.42       99.19      5.23 o
   3   4   5     3598.14     3603.79     41.68 o
   4   4   5      353.53      351.89      9.09 o
   5   4   5     4239.36     4285.45     44.97 o
   6   4   5       54.46       44.57     11.44 o
   7   4   5     1505.18     1524.06     25.36 o
  -8   5   5      288.03      294.77     13.20 o
  -7   5   5      252.13      243.90      9.78 o
  -6   5   5     3283.11     3305.19     41.08 o
  -5   5   5     2162.50     2159.18     32.47 o
  -4   5   5     1987.47     1960.61     31.69 o
  -3   5   5     3932.09     3981.12     38.42 o
  -2   5   5      424.64      424.94      7.04 o
  -1   5   5     2917.78     2935.20     24.57 o
   0   5   5    11421.51    11525.23     84.97 o
   1   5   5     1445.70     1410.29     14.18 o
   2   5   5     2271.11     2301.69     25.12 o
   3   5   5     5729.48     5775.39     54.94 o
   4   5   5      929.18      877.17     16.20 o
   5   5   5     1738.06     1803.69     24.22 o
   6   5   5     1181.55     1173.22     19.12 o
   7   5   5      744.38      707.58     16.70 o
  -8   6   5     1567.26     1615.66     31.12 o
  -7   6   5        3.09        1.90      6.07 o
  -6   6   5     5265.62     5296.90     60.07 o
  -5   6   5       65.58       52.31     14.19 o
  -4   6   5     1823.75     1798.58     21.66 o
  -3   6   5       77.60       90.27      5.16 o
  -2   6   5     6698.31     6716.70     56.06 o
  -1   6   5      316.33      315.25      5.39 o
   0   6   5    22576.50    22254.36    181.32 o
   1   6   5       15.77       12.13      2.65 o
   2   6   5       56.92       51.72      6.39 o
   3   6   5      702.94      654.08     11.89 o
   4   6   5     5959.01     5893.25     57.55 o
   5   6   5        0.17       -1.47      4.74 o
   6   6   5     2850.05     2898.44     38.26 o
   7   6   5       57.67       56.92      8.66 o
  -8   7   5      396.14      388.38     15.14 o
  -7   7   5      607.96      578.89     14.99 o
  -6   7   5     2505.05     2495.50     34.38 o
  -5   7   5     1230.73     1176.56     19.84 o
  -4   7   5     1264.73     1290.72     17.50 o
  -3   7   5     4672.91     4679.95     45.07 o
  -2   7   5      840.12      846.03     11.12 o
  -1   7   5     5435.03     5457.38     43.11 o
   0   7   5     6665.71     6740.76     52.28 o
   1   7   5      352.17      353.33     11.96 o
   2   7   5     2024.52     1987.97     20.99 o
   3   7   5     6984.79     7004.82     65.13 o
   4   7   5     1340.90     1282.78     19.09 o
   5   7   5     1196.23     1165.72     18.96 o
   6   7   5     1349.16     1314.48     23.23 o
   7   7   5      687.15      637.47     16.53 o
  -8   8   5      455.36      503.10     36.56 o
  -7   8   5     2427.00     2472.69     36.06 o
  -6   8   5       22.75       28.10      8.22 o
  -5   8   5     3609.40     3501.80     42.84 o
  -4   8   5      238.16      234.81      7.13 o
  -3   8   5     3577.56     3495.92     35.82 o
  -2   8   5     1122.74     1122.42     15.00 o
  -1   8   5     6225.09     6316.83     53.63 o
   0   8   5       34.99       26.75      6.52 o
   1   8   5     6245.87     6365.34     50.61 o
   2   8   5      648.84      610.83      9.96 o
   3   8   5     1222.65     1220.23     17.62 o
   4   8   5      658.20      658.02     13.15 o
   5   8   5     2620.21     2565.51     35.08 o
   6   8   5        1.00       -1.06      6.75 o
   7   8   5     1515.29     1515.04     26.79 o
  -7   9   5     4998.23     5035.68     70.61 o
  -6   9   5      813.48      803.29     17.53 o
  -5   9   5     1298.12     1278.64     21.49 o
  -4   9   5      864.99      884.42     14.47 o
  -3   9   5     2217.49     2170.72     25.28 o
  -2   9   5     2089.19     2098.48     23.97 o
  -1   9   5     6588.28     6669.31     52.66 o
   0   9   5     1196.15     1166.22     13.33 o
   1   9   5     2765.81     2757.18     25.54 o
   2   9   5     4318.21     4357.26     39.97 o
   3   9   5      999.63      966.12     15.50 o
   4   9   5      602.91      604.98     12.81 o
   5   9   5     3747.71     3764.00     46.79 o
   6   9   5      377.52      348.87     12.39 o
  -7  10   5       55.46       69.47      9.92 o
  -6  10   5      875.48      902.30     19.07 o
  -5  10   5     1404.50     1416.60     20.71 o
  -4  10   5     3159.00     3099.93     34.57 o
  -3  10   5      181.67      177.33      8.43 o
  -2  10   5     6974.11     6947.44     64.52 o
  -1  10   5       44.71       61.77      6.98 o
   0  10   5     2662.32     2683.97     28.76 o
   1  10   5     1312.38     1285.15     15.11 o
   2  10   5     5965.86     6120.51     53.75 o
   3  10   5      318.57      310.26      8.87 o
   4  10   5     2070.82     2082.58     27.15 o
   5  10   5       48.38       46.56      8.03 o
   6  10   5     1721.11     1634.56     31.04 o
  -6  11   5     1366.30     1342.08     24.49 o
  -5  11   5     1142.44     1119.75     18.37 o
  -4  11   5      379.32      376.86      9.71 o
  -3  11   5      750.57      737.66     13.22 o
  -2  11   5     3272.11     3292.44     35.35 o
  -1  11   5      125.55      130.92      5.97 o
   0  11   5     2779.82     2726.50     28.18 o
   1  11   5     1875.63     1894.68     20.20 o
   2  11   5     1096.06     1099.55     15.31 o
   3  11   5      145.13      134.40      7.17 o
   4  11   5     2423.42     2439.12     33.64 o
   5  11   5      263.63      229.32     11.56 o
  -6  12   5      470.94      486.42     14.59 o
  -5  12   5     2446.93     2458.50     31.39 o
  -4  12   5       39.48       53.13      6.43 o
  -3  12   5     4473.83     4559.15     47.27 o
  -2  12   5       57.57       83.76      6.56 o
  -1  12   5     1703.11     1686.60     22.13 o
   0  12   5      370.30      368.04      9.98 o
   1  12   5     4130.56     4197.43     37.67 o
   2  12   5       79.10       64.30     10.91 o
   3  12   5     3185.28     3232.55     39.81 o
   4  12   5      172.10      163.55     10.36 o
   5  12   5      637.96      614.44     16.47 o
  -5  13   5     1876.50     1878.81     26.82 o
  -4  13   5      153.81      179.03     17.81 o
  -3  13   5     1963.47     1954.05     25.83 o
  -2  13   5     2186.75     2224.35     27.70 o
  -1  13   5      983.35      969.43     16.25 o
   0  13   5      425.51      385.01      8.99 o
   1  13   5     2399.79     2415.27     27.54 o
   2  13   5      440.83      443.39     11.10 o
   3  13   5     2474.13     2508.44     34.29 o
   4  13   5     1550.78     1564.27     26.53 o
  -5  14   5      282.80      271.02     10.30 o
  -4  14   5     3869.76     3906.30     44.34 o
  -3  14   5      350.10      356.13     10.38 o
  -2  14   5     2202.03     2209.86     32.08 o
  -1  14   5       61.02       73.87     10.56 o
   0  14   5     2415.47     2461.80     27.89 o
   1  14   5       77.61      120.60     11.43 o
   2  14   5     3683.81     3739.61     55.79 o
   3  14   5      114.90       88.10     12.21 o
   4  14   5      694.63      700.94     19.33 o
  -4  15   5     2062.44     2091.53     29.19 o
  -3  15   5      493.18      491.32     12.54 o
  -2  15   5     1055.51     1084.54     18.96 o
  -1  15   5      779.08      806.20     15.88 o
   0  15   5      718.14      742.29     19.35 o
   1  15   5      974.65      963.19     18.66 o
   2  15   5     2795.71     2800.59     37.31 o
   3  15   5      119.11      124.00     15.20 o
  -3  16   5     1617.11     1626.67     25.09 o
  -2  16   5        4.66        6.71      6.87 o
  -1  16   5     2825.38     2915.25     36.37 o
   0  16   5      524.30      522.30     13.50 o
   1  16   5      430.21      454.76     16.42 o
   2  16   5      405.90      388.42     12.91 o
  -8   0   6     1282.77     1356.75     63.32 o
  -6   0   6     4696.83     4835.60    136.77 o
  -4   0   6      584.47      569.39     20.38 o
  -2   0   6     2784.64     2714.91     52.44 o
   0   0   6     5955.33     5990.69     84.11 o
   2   0   6     1076.17     1100.61     29.62 o
   4   0   6     4269.86     4173.39     78.16 o
   6   0   6     4951.13     5050.94    151.88 o
  -8   1   6       77.24       80.98     17.48 o
  -7   1   6      768.49      770.39     31.19 o
  -6   1   6     3858.08     4086.51     85.42 o
  -5   1   6      514.41      492.38     16.68 o
  -4   1   6     2396.43     2363.20     35.36 o
  -3   1   6     4139.48     4122.43     53.14 o
  -2   1   6     1875.02     1856.57     27.95 o
  -1   1   6      914.15      896.02     12.64 o
   0   1   6     7473.10     7274.28     66.41 o
   1   1   6     1536.24     1487.43     24.28 o
   2   1   6     1138.89     1170.25     21.63 o
   3   1   6     3308.70     3335.01     45.85 o
   4   1   6     1263.50     1227.40     23.62 o
   5   1   6     1017.54     1024.09     21.83 o
   6   1   6     3402.89     3441.60     49.55 o
   7   1   6       39.28       40.35     10.60 o
  -8   2   6       76.55       74.05     16.92 o
  -7   2   6     4869.56     4905.61    101.66 o
  -6   2   6       68.92       59.22     13.40 o
  -5   2   6     5107.70     5023.88     76.45 o
  -4   2   6      315.67      292.84     11.05 o
  -3   2   6     5862.76     5738.53     70.22 o
  -2   2   6      946.07      900.11     14.92 o
  -1   2   6     9601.96     9449.26     84.18 o
   0   2   6     2489.23     2395.74     25.81 o
   1   2   6     5760.36     5864.20     69.39 o
   2   2   6        0.03       -4.67      4.67 o
   3   2   6     5224.44     5322.26     66.23 o
   4   2   6       20.94       31.22     10.67 o
   5   2   6     5538.87     5580.11     70.88 o
   6   2   6      298.24      278.41     13.87 o
   7   2   6     1952.41     1975.44     34.50 o
  -8   3   6      593.83      602.99     29.56 o
  -7   3   6     2842.94     2851.97     69.06 o
  -6   3   6     1565.17     1548.47     34.43 o
  -5   3   6      866.52      838.01     37.50 o
  -4   3   6     5005.55     4980.58     96.43 o
  -3   3   6      249.87      253.07     23.16 o
  -2   3   6     4617.85     4473.03     60.24 o
  -1   3   6    10341.67    10260.43    101.72 o
   0   3   6     1048.22     1022.18     13.85 o
   1   3   6      858.34      884.85     17.46 o
   2   3   6     4335.65     4345.03     65.61 o
   3   3   6     3022.70     2978.88     42.22 o
   4   3   6     1130.36     1143.91     22.83 o
   5   3   6     2319.74     2380.37     37.54 o
   6   3   6      681.40      659.88     17.73 o
   7   3   6      830.30      831.51     20.85 o
  -8   4   6     1554.61     1644.96     51.29 o
  -7   4   6        1.40       -7.15     15.57 o
  -6   4   6     2083.84     2133.12     42.66 o
  -5   4   6      262.69      249.72     12.56 o
  -4   4   6     7111.86     6953.68     98.84 o
  -3   4   6      110.13      106.46     13.55 o
  -2   4   6     3291.16     3292.10     38.46 o
  -1   4   6      589.01      574.06     14.79 o
   0   4   6     2330.28     2346.50     25.66 o
   1   4   6     2077.72     2037.53     30.22 o
   2   4   6     5997.15     6024.28     72.14 o
   3   4   6      877.17      812.08     18.16 o
   4   4   6     4443.46     4508.48     59.32 o
   5   4   6       10.81        7.30      7.90 o
   6   4   6     1224.39     1243.04     25.49 o
   7   4   6      144.68      169.80     13.81 o
  -8   5   6     2670.88     2790.46     95.50 o
  -7   5   6       58.90       52.33     21.07 o
  -6   5   6     1739.07     1704.98     37.34 o
  -5   5   6     2198.37     2220.98     42.61 o
  -4   5   6     3936.29     3883.99     62.00 o
  -3   5   6      516.21      512.05     15.91 o
  -2   5   6     7345.74     7453.75     99.39 o
  -1   5   6      279.43      264.57      7.94 o
   0   5   6     5565.25     5596.61     53.17 o
   1   5   6     5775.25     5781.52     68.19 o
   2   5   6      809.83      801.17     20.76 o
   3   5   6      823.27      787.87     17.92 o
   4   5   6     4642.61     4683.02     61.34 o
   5   5   6      544.91      508.96     15.33 o
   6   5   6     1340.08     1356.84     27.05 o
   7   5   6     1442.96     1454.87     37.97 o
  -8   6   6      106.81      116.22     22.03 o
  -7   6   6      750.36      787.38     30.28 o
  -6   6   6       28.42       15.90      9.36 o
  -5   6   6     5314.62     5334.67     82.58 o
  -4   6   6      156.94      144.58     16.34 o
  -3   6   6     6545.85     6486.34     76.99 o
  -2   6   6      177.78      174.30      7.38 o
  -1   6   6     1353.68     1365.47     20.27 o
   0   6   6      756.16      740.22     13.79 o
   1   6   6     6621.52     6584.62     76.50 o
   2   6   6       41.02       26.39      8.41 o
   3   6   6     6337.65     6434.94     77.93 o
   4   6   6      179.79      155.06      9.31 o
   5   6   6     1374.40     1348.36     26.53 o
   6   6   6      141.92      155.77     16.27 o
  -7   7   6      348.74      344.14     17.60 o
  -6   7   6      209.44      179.40     12.75 o
  -5   7   6     1952.77     1939.35     39.97 o
  -4   7   6     2562.54     2536.71     46.10 o
  -3   7   6     1900.31     1818.82     28.70 o
  -2   7   6     6542.49     6534.79     77.36 o
  -1   7   6      453.75      458.76     18.20 o
   0   7   6     1008.39      999.76     14.52 o
   1   7   6     4918.15     4959.58     61.52 o
   2   7   6     1117.90     1108.07     21.01 o
   3   7   6     1013.31      995.07     20.66 o
   4   7   6     3105.97     3091.06     45.26 o
   5   7   6      609.55      559.75     16.58 o
   6   7   6      685.85      675.21     21.80 o
  -7   8   6      121.68      125.06     16.23 o
  -6   8   6     1335.98     1323.04     33.40 o
  -5   8   6       95.20       98.16     12.22 o
  -4   8   6     3231.33     3215.87     55.35 o
  -3   8   6      272.87      281.08     10.26 o
  -2   8   6     1415.44     1468.80     56.56 o
  -1   8   6     1265.45     1226.91     19.37 o
   0   8   6      755.61      766.03     13.95 o
   1   8   6      550.44      530.24     21.55 o
   2   8   6     4659.04     4654.10     58.79 o
   3   8   6     1234.18     1201.17     23.31 o
   4   8   6     1613.90     1611.74     29.31 o
   5   8   6        6.66       12.47      8.13 o
   6   8   6     1348.05     1348.26     32.83 o
  -7   9   6      956.19      971.38     30.20 o
  -6   9   6      511.82      498.53     20.17 o
  -5   9   6      557.69      537.39     19.80 o
  -4   9   6     3002.55     2939.50     52.73 o
  -3   9   6      261.76      257.58     16.39 o
  -2   9   6     2814.26     2765.60     39.60 o
  -1   9   6     1944.71     1928.29     26.69 o
   0   9   6      281.08      290.76      7.75 o
   1   9   6     1104.58     1061.79     20.01 o
   2   9   6     5350.26     5417.53     66.99 o
   3   9   6      868.20      841.11     19.20 o
   4   9   6      637.34      615.18     16.93 o
   5   9   6      841.04      870.48     25.28 o
   6   9   6      728.34      682.71     23.25 o
  -6  10   6      133.10      154.68     15.24 o
  -5  10   6     2362.05     2321.54     57.28 o
  -4  10   6      277.34      267.60     13.92 o
  -3  10   6     4675.01     4729.88     91.12 o
  -2  10   6      258.22      264.59     10.33 o
  -1  10   6     5821.08     5838.62     72.00 o
   0  10   6      682.76      676.83     14.57 o
   1  10   6     2891.21     2900.22     40.33 o
   2  10   6       30.78       40.01     10.83 o
   3  10   6     3374.33     3265.57     46.71 o
   4  10   6      110.02      118.47     12.35 o
   5  10   6     3776.08     3742.98     63.60 o
  -6  11   6     2231.91     2188.82     47.81 o
  -5  11   6     1052.22     1041.14     29.42 o
  -4  11   6     1271.23     1257.88     25.35 o
  -3  11   6     3084.18     3142.00     45.73 o
  -2  11   6      567.60      536.88     15.12 o
  -1  11   6      648.10      625.31     16.05 o
   0  11   6     2376.00     2419.38     32.72 o
   1  11   6     2503.37     2516.50     36.88 o
   2  11   6      665.98      658.03     20.22 o
   3  11   6     1982.01     1954.94     33.07 o
   4  11   6      133.78      129.16     13.33 o
   5  11   6      656.51      610.00     22.00 o
  -5  12   6        5.77        5.57     10.00 o
  -4  12   6      495.04      460.83     15.16 o
  -3  12   6       93.58      112.54     12.57 o
  -2  12   6     2207.20     2241.61     36.20 o
  -1  12   6       13.62       11.66      6.83 o
   0  12   6     3429.26     3403.09     48.54 o
   1  12   6      181.86      174.28     10.59 o
   2  12   6      612.55      586.44     16.00 o
   3  12   6       47.59       48.36     13.41 o
   4  12   6     2602.72     2556.60     48.17 o
  -5  13   6        1.22        4.90     11.25 o
  -4  13   6     1747.06     1752.67     32.84 o
  -3  13   6      701.67      679.46     18.63 o
  -2  13   6     2186.68     2210.98     36.79 o
  -1  13   6      261.86      245.33     11.44 o
   0  13   6     3224.04     3299.91     48.40 o
   1  13   6       25.30       16.49      8.02 o
   2  13   6     1131.04     1085.10     26.32 o
   3  13   6     1126.50     1123.91     33.69 o
   4  13   6     1108.25     1098.25     29.54 o
  -4  14   6       77.49       92.98     15.98 o
  -3  14   6      713.63      717.85     19.74 o
  -2  14   6     1161.04     1159.76     25.21 o
  -1  14   6     3312.18     3346.95     50.01 o
   0  14   6       64.05       92.04     13.24 o
   1  14   6     1953.75     1990.16     50.06 o
   2  14   6      331.00      315.48     19.37 o
   3  14   6     1379.43     1409.18     33.23 o
  -3  15   6      111.41      158.78     16.91 o
  -2  15   6      598.36      592.81     18.32 o
  -1  15   6     3435.79     3526.53     53.14 o
   0  15   6      856.35      901.34     35.55 o
   1  15   6      399.04      383.80     22.10 o
   2  15   6      368.72      367.47     31.72 o
  -7   0   7     2577.27     2746.01     96.18 o
  -5   0   7     5277.04     5314.18    143.81 o
  -3   0   7    16988.41    16909.71    347.30 o
  -1   0   7     2331.03     2374.74     47.34 o
   1   0   7    19992.72    20197.24    302.95 o
   3   0   7     6508.40     6752.01    116.52 o
   5   0   7     1549.98     1531.47     88.57 o
  -8   1   7     2495.27     2728.68     70.82 o
  -7   1   7      153.48      214.54     25.11 o
  -6   1   7     1234.11     1187.78     38.11 o
  -5   1   7     1707.38     1661.03     35.12 o
  -4   1   7      546.95      544.80     16.76 o
  -3   1   7     1678.47     1656.86     27.84 o
  -2   1   7     6396.06     6373.98     77.02 o
  -1   1   7      549.81      521.24     12.39 o
   0   1   7      732.56      716.32     23.51 o
   1   1   7     4155.25     4151.22     53.60 o
   2   1   7     3499.86     3528.00     48.33 o
   3   1   7      430.31      419.45     13.62 o
   4   1   7     2956.06     2976.13     44.32 o
   5   1   7      362.31      336.58     12.92 o
   6   1   7     1198.27     1207.05     25.80 o
  -8   2   7      265.46      273.01     21.72 o
  -7   2   7        1.94       11.16     13.44 o
  -6   2   7      488.82      488.75     24.35 o
  -5   2   7      184.87      164.89     11.20 o
  -4   2   7     1910.42     1909.57     37.02 o
  -3   2   7      482.22      455.30     13.14 o
  -2   2   7     1805.23     1736.48     27.86 o
  -1   2   7        7.72       15.38      6.19 o
   0   2   7     3091.78     3003.01     40.65 o
   1   2   7      229.32      199.98      9.10 o
   2   2   7     3721.04     3740.13     50.63 o
   3   2   7      103.54       82.33      8.91 o
   4   2   7      932.15      953.52     21.57 o
   5   2   7       88.10      103.26     13.75 o
   6   2   7      639.95      637.17     18.19 o
  -7   3   7      851.08      891.62     35.03 o
  -6   3   7     1433.16     1464.87     44.00 o
  -5   3   7      303.13      300.05     14.39 o
  -4   3   7     5752.06     5689.33     84.44 o
  -3   3   7      190.74      196.01      9.17 o
  -2   3   7     2147.64     2111.95     32.13 o
  -1   3   7     3032.84     3001.41     36.28 o
   0   3   7     3211.22     3138.43     41.95 o
   1   3   7      128.32      133.35      8.29 o
   2   3   7     6767.55     6863.45     82.54 o
   3   3   7      105.56       91.77      9.40 o
   4   3   7     2782.64     2832.89     43.00 o
   5   3   7      960.65      955.97     22.16 o
   6   3   7      452.40      431.21     16.49 o
  -7   4   7     2278.11     2354.41     62.47 o
  -6   4   7      537.29      506.62     19.71 o
  -5   4   7     2875.75     2795.15     50.77 o
  -4   4   7       43.97       47.11      9.18 o
  -3   4   7     2234.59     2271.55     40.56 o
  -2   4   7      588.71      567.07     20.44 o
  -1   4   7    10776.69    10872.13    108.94 o
   0   4   7      716.40      674.40     19.23 o
   1   4   7     3335.27     3442.44     46.37 o
   2   4   7        6.79        4.87      5.49 o
   3   4   7     4344.68     4308.21     57.66 o
   4   4   7      501.39      516.27     15.77 o
   5   4   7     3402.87     3513.70     51.37 o
   6   4   7      477.00      485.56     16.18 o
  -7   5   7       38.50       53.14     17.94 o
  -6   5   7     3750.07     3790.52     66.02 o
  -5   5   7      439.96      445.93     17.38 o
  -4   5   7     2060.45     1960.37     38.57 o
  -3   5   7     2725.37     2862.48     93.53 o
  -2   5   7      728.05      733.31     16.72 o
  -1   5   7      389.52      388.81     10.39 o
   0   5   7     7884.02     7941.22    108.31 o
   1   5   7      582.41      547.98     14.08 o
   2   5   7     1950.01     1921.47     31.32 o
   3   5   7     1901.59     1933.11     32.69 o
   4   5   7     1643.76     1538.37     29.06 o
   5   5   7      241.81      239.43     11.65 o
   6   5   7     1911.34     1946.57     35.15 o
  -7   6   7       28.62       26.20     16.99 o
  -6   6   7     1242.76     1258.17     32.55 o
  -5   6   7       21.08       26.16      9.80 o
  -4   6   7      133.57      155.87     29.39 o
  -3   6   7       55.96       72.79     11.60 o
  -2   6   7     3053.76     3056.62     37.99 o
  -1   6   7       22.15       33.06      7.99 o
   0   6   7     4983.46     4968.72     73.42 o
   1   6   7       41.86       24.05      6.09 o
   2   6   7      462.59      440.41     13.42 o
   3   6   7       38.41       17.47      7.87 o
   4   6   7     1621.53     1622.25     33.75 o
   5   6   7        0.33        4.51      7.70 o
   6   6   7      985.56     1012.63     28.05 o
  -7   7   7       47.44       70.43     19.23 o
  -6   7   7     3320.10     3438.92     62.76 o
  -5   7   7       39.81       79.90     30.36 o
  -4   7   7     1591.50     1574.47     34.34 o
  -3   7   7     1936.91     1910.00     37.39 o
  -2   7   7     1807.40     1827.51     29.63 o
  -1   7   7     1074.12     1041.77     18.32 o
   0   7   7     5301.87     5335.80     78.08 o
   1   7   7       77.87       78.66     14.91 o
   2   7   7     2053.06     2032.48     32.83 o
   3   7   7     1912.13     1901.19     32.57 o
   4   7   7     2062.88     2073.89     35.71 o
   5   7   7      364.41      354.65     14.25 o
  -6   8   7      102.09       99.78     14.89 o
  -5   8   7     3652.92     3726.09     65.02 o
  -4   8   7      210.24      213.96     12.70 o
  -3   8   7     2979.62     2917.09     51.16 o
  -2   8   7      422.67      395.34     12.66 o
  -1   8   7    10381.71    10384.31    118.59 o
   0   8   7       28.98       14.59      7.83 o
   1   8   7     4967.03     5009.86     62.89 o
   2   8   7       40.80       22.56      7.11 o
   3   8   7     3109.68     3119.56     46.12 o
   4   8   7     1003.32     1012.39     23.44 o
   5   8   7     3610.77     3676.40     54.67 o
  -6   9   7      660.43      649.60     24.35 o
  -5   9   7      440.52      417.14     18.23 o
  -4   9   7     2262.20     2304.84     45.46 o
  -3   9   7      419.42      397.57     16.01 o
  -2   9   7      388.11      371.33     12.50 o
  -1   9   7     3777.47     3762.87     51.10 o
   0   9   7     1877.27     1866.80     36.51 o
   1   9   7      395.35      431.53     34.65 o
   2   9   7     2445.12     2443.86     37.83 o
   3   9   7      330.93      306.08     20.44 o
   4   9   7     1053.81     1078.63     24.44 o
   5   9   7     1789.10     1797.03     39.71 o
  -6  10   7       74.77       97.52     16.03 o
  -5  10   7      544.52      549.44     21.36 o
  -4  10   7      892.97      869.88     25.39 o
  -3  10   7        7.63       10.03      8.51 o
  -2  10   7     1685.60     1632.36     29.10 o
  -1  10   7      199.68      212.06     10.02 o
   0  10   7      608.81      593.14     18.89 o
   1  10   7      440.74      418.97     18.39 o
   2  10   7     2668.02     2660.28     40.59 o
   3  10   7       18.91       20.81     15.89 o
   4  10   7      678.53      654.99     19.04 o
  -5  11   7      651.36      657.90     23.81 o
  -4  11   7      854.46      838.13     25.61 o
  -3  11   7       88.93      133.25     14.65 o
  -2  11   7     2755.94     2767.24     42.45 o
  -1  11   7      102.26      133.46     18.03 o
   0  11   7     1996.57     1973.05     48.35 o
   1  11   7     1181.87     1200.30     29.37 o
   2  11   7     1502.55     1478.16     27.91 o
   3  11   7       42.19       49.60      8.94 o
   4  11   7     2010.48     2078.64     43.25 o
  -4  12   7       34.80       38.71     12.36 o
  -3  12   7     4917.32     4907.47     66.93 o
  -2  12   7      446.15      430.48     14.79 o
  -1  12   7      940.31      933.22     21.69 o
   0  12   7        8.02        6.38     11.80 o
   1  12   7     5446.66     5626.89     85.58 o
   2  12   7       49.28       48.93     17.23 o
   3  12   7     3049.40     3109.30     47.71 o
  -4  13   7      215.15      220.74     15.78 o
  -3  13   7      550.07      531.76     17.24 o
  -2  13   7     2815.16     2845.10     45.08 o
  -1  13   7      457.85      460.24     15.80 o
   0  13   7       88.70       95.98     22.84 o
   1  13   7      903.70      933.96     33.52 o
   2  13   7     1413.28     1416.25     34.42 o
  -2  14   7      333.25      328.00     14.20 o
  -1  14   7      164.43      224.74     18.00 o
   0  14   7     1451.75     1451.67     45.36 o
   1  14   7      155.44      141.67     29.55 o
  -6   0   8     1002.25      935.20     47.86 o
  -4   0   8       41.30       61.90     27.77 o
  -2   0   8     2533.70     2503.29     52.51 o
   0   0   8      565.15      517.54     31.03 o
   2   0   8      103.43       76.95     13.85 o
   4   0   8     1215.63     1194.42     36.17 o
  -7   1   8      142.30      193.92     24.12 o
  -6   1   8     1796.92     1822.53     50.22 o
  -5   1   8       58.24       88.18     15.36 o
  -4   1   8     1794.45     1802.79     36.44 o
  -3   1   8     1938.21     1906.13     31.78 o
  -2   1   8     1962.71     1925.30     30.73 o
  -1   1   8        2.87        0.24      9.27 o
   0   1   8     5408.47     5595.08    104.34 o
   1   1   8      266.25      226.25     10.33 o
   2   1   8     1067.47     1072.32     22.68 o
   3   1   8     1229.25     1238.78     25.49 o
   4   1   8     1279.25     1251.68     26.22 o
   5   1   8      201.58      191.17     11.84 o
  -7   2   8     4136.06     4243.49     93.24 o
  -6   2   8       13.68       21.91     12.90 o
  -5   2   8     4380.18     4359.06     71.41 o
  -4   2   8       37.76       37.95     10.13 o
  -3   2   8     5353.05     5284.23     68.38 o
  -2   2   8     1543.70     1446.28     25.55 o
  -1   2   8     9395.90     9612.51    163.39 o
   0   2   8     1387.33     1266.18     28.69 o
   1   2   8     4488.25     4571.64     59.63 o
   2   2   8      110.26       64.11     10.12 o
   3   2   8     3082.05     3157.92     47.10 o
   4   2   8      138.31      148.69     16.85 o
   5   2   8     6356.87     6485.11     83.29 o
  -7   3   8      745.85      753.44     32.69 o
  -6   3   8     1119.72     1126.85     38.07 o
  -5   3   8      107.25      122.39     14.12 o
  -4   3   8     4983.76     4897.62     76.11 o
  -3   3   8       47.25       50.26      8.56 o
  -2   3   8     2613.11     2595.85     41.72 o
  -1   3   8     1480.52     1446.25     39.69 o
   0   3   8     2773.95     2717.67     48.01 o
   1   3   8      231.97      215.83     10.19 o
   2   3   8     4508.50     4533.67     60.42 o
   3   3   8      362.25      328.83     14.10 o
   4   3   8      800.35      810.55     20.78 o
   5   3   8     1047.94     1071.16     24.83 o
  -7   4   8       23.39       29.80     16.37 o
  -6   4   8      335.68      344.58     21.08 o
  -5   4   8      378.85      386.33     17.28 o
  -4   4   8     1757.43     1748.34     36.42 o
  -3   4   8      622.18      609.90     18.78 o
  -2   4   8      733.66      732.95     17.45 o
  -1   4   8      248.97      217.08     15.62 o
   0   4   8      261.20      240.69     13.39 o
   1   4   8       72.66       60.74     11.85 o
   2   4   8      981.31      979.97     21.82 o
   3   4   8       47.19       41.04      8.99 o
   4   4   8      749.94      733.85     19.89 o
   5   4   8       17.73       15.84     11.79 o
  -6   5   8     2202.08     2219.73     46.88 o
  -5   5   8      959.81      935.12     26.77 o
  -4   5   8     1715.73     1654.77     35.54 o
  -3   5   8       34.88       70.71     10.35 o
  -2   5   8     8733.87     8709.49    103.94 o
  -1   5   8      124.96      109.40     27.18 o
   0   5   8     3210.19     3228.58     54.86 o
   1   5   8      895.27      872.71     24.47 o
   2   5   8     2476.68     2488.18     39.12 o
   3   5   8      143.24      133.65     16.44 o
   4   5   8     3207.12     3237.68     50.38 o
   5   5   8      129.41      133.96     12.63 o
  -6   6   8        0.67        2.69     11.60 o
  -5   6   8     5457.37     5546.67     87.62 o
  -4   6   8       12.56       17.38     10.00 o
  -3   6   8     5889.37     5758.98     85.95 o
  -2   6   8      108.22      145.75     14.24 o
  -1   6   8     1885.95     1913.69     47.50 o
   0   6   8       51.90       31.95     11.00 o
   1   6   8     4561.63     4576.18     83.82 o
   2   6   8        0.30       -5.04      6.53 o
   3   6   8     6330.82     6405.33     81.42 o
   4   6   8      156.47      147.72     29.56 o
   5   6   8      410.64      424.25     16.10 o
  -6   7   8      586.97      600.17     23.07 o
  -5   7   8     1371.07     1392.02     34.39 o
  -4   7   8      969.15      968.62     26.55 o
  -3   7   8       35.68       70.65     11.03 o
  -2   7   8     4865.35     4881.98     74.45 o
  -1   7   8      351.37      355.35     15.54 o
   0   7   8     1214.17     1238.03     29.30 o
   1   7   8      989.32      985.69     26.32 o
   2   7   8      887.06      882.20     20.75 o
   3   7   8      271.31      246.18     12.19 o
   4   7   8     2379.61     2434.98     41.28 o
  -6   8   8      408.96      449.18     25.44 o
  -5   8   8       81.87      118.20     15.37 o
  -4   8   8     1650.85     1644.88     36.80 o
  -3   8   8      419.32      394.42     16.44 o
  -2   8   8       72.77      106.05     12.08 o
  -1   8   8       69.18       50.65     19.27 o
   0   8   8      698.63      728.76     22.07 o
   1   8   8        0.53        4.86      8.91 o
   2   8   8      601.22      602.52     21.21 o
   3   8   8      244.37      236.09     14.76 o
   4   8   8      198.34      186.58     13.49 o
  -5   9   8       58.53       61.72     13.44 o
  -4   9   8     3842.06     3867.34     66.76 o
  -3   9   8       19.46       42.15     14.84 o
  -2   9   8      929.69      968.37     45.89 o
  -1   9   8      310.77      284.00     18.07 o
   0   9   8     1617.37     1639.45     35.50 o
   1   9   8       69.32       52.68     11.62 o
   2   9   8     3554.06     3650.38     70.29 o
   3   9   8      188.72      172.46     14.14 o
   4   9   8      540.06      527.94     17.95 o
  -5  10   8     1917.70     1937.88     43.90 o
  -4  10   8      236.52      239.85     16.99 o
  -3  10   8     6035.46     6082.40     93.76 o
  -2  10   8      272.60      247.28     24.60 o
  -1  10   8     3832.96     3809.00     77.27 o
   0  10   8      895.43      867.41     58.80 o
   1  10   8     3676.44     3738.01     63.71 o
   2  10   8       19.82       22.30     10.98 o
   3  10   8     2272.25     2360.14     40.35 o
  -4  11   8      943.50      914.99     33.18 o
  -3  11   8     1290.16     1267.58     32.23 o
  -2  11   8      968.84      938.65     46.91 o
  -1  11   8       14.37        8.16     13.12 o
   0  11   8     2584.74     2602.08     60.75 o
   1  11   8      608.19      613.83     22.05 o
   2  11   8      607.99      608.37     22.37 o
  -3  12   8      190.97      236.98     27.22 o
  -2  12   8      749.38      784.41     43.83 o
  -1  12   8       26.95       18.05     14.21 o
   0  12   8      492.23      478.79     25.43 o
   1  12   8      294.53      316.98     23.51 o
  -1  13   8        6.11        0.72     20.30 o
   0  13   8     3437.10     3539.05     87.43 o
  -5   0   9     5618.88     5680.56    153.64 o
  -3   0   9     7088.25     7205.66    184.72 o
  -1   0   9     2364.74     2341.25     80.16 o
   1   0   9    10938.58    11013.38    268.47 o
   3   0   9     6349.80     6465.17    117.19 o
  -6   1   9     1062.43     1062.94     37.28 o
  -5   1   9      327.38      341.50     20.27 o
  -4   1   9     1540.95     1599.59     34.91 o
  -3   1   9       42.93       21.58     13.34 o
  -2   1   9     2773.62     2789.28     63.56 o
  -1   1   9      163.22      152.90     16.31 o
   0   1   9     1800.70     1802.97     48.19 o
   1   1   9      908.27      928.55     33.37 o
   2   1   9     1065.88     1040.33     23.57 o
   3   1   9       96.59       87.27     12.25 o
   4   1   9     3191.22     3281.96     50.55 o
  -6   2   9       14.57       32.94     15.61 o
  -5   2   9      145.81      234.73     23.35 o
  -4   2   9      395.06      408.34     17.03 o
  -3   2   9      478.14      439.48     22.31 o
  -2   2   9        2.66        5.04     11.88 o
  -1   2   9        5.46       -2.41     10.73 o
   0   2   9      512.79      482.93     23.73 o
   1   2   9       45.41       23.17     11.58 o
   2   2   9      702.39      700.84     33.43 o
   3   2   9      184.07      192.29     11.42 o
   4   2   9       86.12       74.66     10.79 o
  -6   3   9     1236.00     1268.54     44.59 o
  -5   3   9       58.60       93.22     15.27 o
  -4   3   9     5407.92     5420.78     83.86 o
  -3   3   9        9.76       20.49     16.73 o
  -2   3   9      917.84      928.98     32.61 o
  -1   3   9     1019.18     1004.51     34.23 o
   0   3   9     2314.21     2294.47     56.67 o
   1   3   9       15.81       11.59      8.97 o
   2   3   9     5093.02     5194.79     81.71 o
   3   3   9       51.29       38.12      9.42 o
   4   3   9      945.60      933.27     23.45 o
  -6   4   9      463.72      474.73     25.75 o
  -5   4   9     1858.44     1880.47     41.12 o
  -4   4   9        0.13        7.72     11.15 o
  -3   4   9     2806.05     2934.42     93.57 o
  -2   4   9      112.70       87.66     34.60 o
  -1   4   9     5942.87     5966.42    113.54 o
   0   4   9      285.38      287.48     23.68 o
   1   4   9     2917.94     2975.19     54.07 o
   2   4   9       70.45       41.83     11.05 o
   3   4   9     3839.04     3847.22     55.93 o
   4   4   9      564.06      547.15     18.14 o
  -5   5   9        7.43       10.63     11.46 o
  -4   5   9      654.31      626.55     21.29 o
  -3   5   9      869.95      914.23     46.39 o
  -2   5   9     2557.56     2589.62     86.26 o
  -1   5   9       85.68       79.09     15.89 o
   0   5   9     2329.84     2343.59     57.71 o
   1   5   9       40.41       39.92     11.20 o
   2   5   9     1752.04     1745.40     38.78 o
   3   5   9      764.32      782.74     21.18 o
   4   5   9     1438.09     1454.08     30.48 o
  -5   6   9        7.24       25.36     12.41 o
  -4   6   9      201.41      188.40     18.88 o
  -3   6   9       95.78       56.30     19.52 o
  -2   6   9      834.19      820.56     43.44 o
  -1   6   9        9.45       -1.81     12.19 o
   0   6   9      262.67      243.89     25.16 o
   1   6   9       33.06       19.42      9.97 o
   2   6   9      111.13       96.33     21.69 o
   3   6   9       32.91       45.15     15.72 o
  -5   7   9      488.34      473.87     20.23 o
  -4   7   9     1110.63     1096.08     29.56 o
  -3   7   9      977.24      915.36     47.11 o
  -2   7   9     2774.24     2831.61     93.09 o
  -1   7   9       66.20      102.38     24.58 o
   0   7   9     2680.66     2739.58     72.88 o
   1   7   9        3.35        8.15     10.28 o
   2   7   9     1573.91     1573.07     37.39 o
   3   7   9      485.68      505.78     21.06 o
  -4   8   9      229.17      238.42     21.44 o
  -3   8   9     2261.78     2323.22     82.87 o
  -2   8   9       68.83       68.58     21.28 o
  -1   8   9     6147.69     6141.07    165.45 o
   0   8   9       64.91       41.77     15.35 o
   1   8   9     4120.12     4207.01    106.86 o
   2   8   9        5.48        2.15     11.26 o
  -4   9   9     2132.06     2187.07     45.88 o
  -3   9   9       72.44       65.29     23.79 o
  -2   9   9      368.08      335.68     29.68 o
  -1   9   9      596.35      628.41     38.64 o
   0   9   9     1012.86      982.30     34.60 o
   1   9   9       18.32       22.55     15.96 o
   2   9   9     1812.20     1929.03     43.27 o
  -3  10   9       14.74       21.56     21.18 o
  -2  10   9       72.05       97.70     25.87 o
  -1  10   9      411.38      379.59     32.42 o
   0  10   9       79.81       82.07     37.26 o
   1  10   9      147.15      173.61     27.07 o
  -1  11   9      163.30      185.70     32.66 o
  -2   0  10      363.09      319.34     31.16 o
   0   0  10       85.74       61.17     23.19 o
   2   0  10       83.70       72.06     24.25 o
  -3   1  10      306.40      280.06     21.24 o
  -2   1  10     2216.57     2282.17     58.70 o
  -1   1  10       10.74        9.70     13.28 o
   0   1  10     3466.74     3603.50     80.86 o
   1   1  10      248.64      230.87     19.14 o
   2   1  10      572.61      547.54     27.52 o
   3   1  10      741.83      753.21     25.36 o
  -4   2  10      331.32      301.90     31.57 o
  -3   2  10     4419.32     4495.06    132.10 o
  -2   2  10      227.45      210.31     44.04 o
  -1   2  10     5981.66     6206.35    120.60 o
   0   2  10      216.52      181.60     19.08 o
   1   2  10     2849.41     2945.52     71.11 o
   2   2  10      128.73      113.27     19.74 o
   3   2  10     2349.95     2451.20     49.77 o
  -4   3  10     2615.30     2751.12     95.68 o
  -3   3  10      132.18       66.19     24.07 o
  -2   3  10     1174.12     1176.29     40.04 o
  -1   3  10        5.93       -0.98     13.67 o
   0   3  10     1581.80     1567.13     47.42 o
   1   3  10        3.40       -2.42     12.21 o
   2   3  10     3670.95     3806.41     85.29 o
  -4   4  10      122.69       87.15     28.57 o
  -3   4  10       92.93       72.62     24.90 o
  -2   4  10        4.09       -7.32     18.36 o
  -1   4  10       55.67       49.42     15.59 o
   0   4  10        6.35       13.86     14.46 o
   1   4  10       59.34       32.55     14.87 o
   2   4  10       20.26        6.73     14.57 o
  -4   5  10      817.67      784.40     47.33 o
  -3   5  10      345.66      323.61     31.25 o
  -2   5  10     4337.62     4365.52    130.27 o
  -1   5  10        4.29       19.06     15.37 o
   0   5  10     2114.92     2150.77     57.30 o
   1   5  10      153.76      128.17     28.02 o
   2   5  10     1576.16     1594.81     48.63 o
  -3   6  10     3450.36     3505.85    112.80 o
  -2   6  10        1.09      -11.17     18.59 o
  -1   6  10     1698.38     1743.41     71.12 o
   0   6  10        4.15        0.87     14.64 o
   1   6  10     4478.02     4595.98    101.40 o
  -3   7  10       79.04       44.38     24.21 o
  -2   7  10     2036.28     2071.46     79.66 o
  -1   7  10       58.33       38.30     23.28 o
   0   7  10     1140.08     1126.82     56.08 o
   1   7  10      115.42      143.33     36.20 o
  -1   8  10       13.62       39.03     22.99 o
  -1   0  11     1275.37     1255.35     61.62 o
  -2   1  11     1488.07     1516.43     48.61 o
  -1   1  11       27.27        9.99     16.27 o
   0   1  11     1298.80     1334.80     45.91 o
  -1   2  11        0.04        5.57     24.50 o
 
